# Supplementary material for: Integrative In Silico and In Vitro Transcriptomics Analysis Revealed Gene Expression Changes and Oncogenic Features of Normal Cholangiocytes after Chronic Alcohol Exposure
Source: Int J Mol Sci. 2019 Nov 28;20(23):5987. doi: 10.3390/ijms20235987 (PMC6928606; doi:10.3390/ijms20235987)
Supplement: Supplementary file 1 [file ijms-20-05987-s001.zip]

Archive with 4 entries (3 files):
- ijms-635993-Supplementary for XML/
- ijms-635993-Supplementary for XML/Figure S1 Uncropped western blot intesity and ratio.pdf
- ijms-635993-Supplementary for XML/Table S1 DEGs from In silico.xlsx
- ijms-635993-Supplementary for XML/Table S2 DEGs from RNA Seq.xlsx
