# Supplementary material for: Integrative In Silico and In Vitro Transcriptomics Analysis Revealed Gene Expression Changes and Oncogenic Features of Normal Cholangiocytes after Chronic Alcohol Exposure
Source: Int J Mol Sci. 2019 Nov 28;20(23):5987. doi: 10.3390/ijms20235987 (PMC6928606; doi:10.3390/ijms20235987)
Supplement: Supplementary file 1 [file ijms-20-05987-s001.zip › ijms-635993-Supplementary for XML/Table S1 DEGs from In silico.xlsx]

## Sheet: Sheet1
Gene mane	P-value	Adjusted P-value	Z-value
UGT2B10	3.13329e-12	4.21885e-15	-7.85064
HPR	6.24921e-12	9.76996e-15	-7.74155
MT1X	1.095e-11	1.84297e-14	-7.66113
MT1M	1.39467e-11	2.4647e-14	-7.62324
CYP4A11	3.66571e-11	8.43769e-14	-7.46333
SRD5A2	3.66571e-11	8.63754e-14	-7.4603
AMDHD1	4.50374e-11	1.09912e-13	-7.42842
GBA3	5.6641e-11	1.42997e-13	-7.3936
MTTP	6.61341e-11	1.72529e-13	-7.36858
CIDEB	8.27265e-11	2.34035e-13	-7.32779
SERPIND1	8.27265e-11	2.367e-13	-7.32619
HBB	1.48686e-10	4.62963e-13	-7.23578
DDT	2.72651e-10	9.63674e-13	-7.13559
TAT	3.8397e-10	1.42175e-12	-7.08191
SDS	3.98774e-10	1.51013e-12	-7.07356
CYP2B6	3.99856e-10	1.54787e-12	-7.07013
C9	4.67354e-10	1.88782e-12	-7.04253
ASS1	4.94325e-10	2.03837e-12	-7.03184
MBL2	8.7947e-10	3.9142e-12	-6.94025
HAO2	8.7947e-10	3.93663e-12	-6.93944
TFR2	8.7947e-10	3.99658e-12	-6.9373
GLYAT	8.81134e-10	4.07829e-12	-6.93444
MAT1A	9.37423e-10	4.81215e-12	-6.91101
HSD17B6	1.08306e-09	5.74207e-12	-6.88591
HMGCS2	1.18591e-09	6.38711e-12	-6.87074
CTH	1.2499e-09	6.83698e-12	-6.86102
SLC22A1	1.49416e-09	8.47233e-12	-6.83032
PXMP2	1.49416e-09	8.55027e-12	-6.82901
CCBE1	1.87197e-09	1.14448e-11	-6.78705
SHMT1	1.87197e-09	1.14999e-11	-6.78636
GATM	2.82631e-09	1.80762e-11	-6.72077
KHK	3.18694e-09	2.11873e-11	-6.6976
SLC10A1	3.85434e-09	2.59486e-11	-6.6679
GNMT	4.02272e-09	2.74207e-11	-6.6598
F8	4.05692e-09	2.81453e-11	-6.65596
AHSG	4.3512e-09	3.07583e-11	-6.64289
BOK	8.06557e-09	6.10874e-11	-6.54105
SERPINC1	1.00144e-08	7.83758e-11	-6.50369
DPYS	1.06521e-08	8.4263e-11	-6.49279
SLC39A14	1.81199e-08	1.52486e-10	-6.40287
LECT2	1.81896e-08	1.56134e-10	-6.39926
DCXR	1.96829e-08	1.73122e-10	-6.38347
NAT8	2.35625e-08	2.14151e-10	-6.35083
HYAL1	2.37765e-08	2.18096e-10	-6.34803
HAO1	3.17949e-08	3.18404e-10	-6.28954
PCK2	3.36514e-08	3.46992e-10	-6.27618
SPRYD4	3.56349e-08	3.74851e-10	-6.26416
GLS2	3.94531e-08	4.28296e-10	-6.24335
PLG	4.01449e-08	4.42601e-10	-6.23821
HAAO	4.01449e-08	4.45942e-10	-6.23704
F11	4.26287e-08	4.77121e-10	-6.22645
G6PC	4.36167e-08	4.91849e-10	-6.22168
SERPINF2	4.97629e-08	5.69532e-10	-6.19864
APOF	5.85254e-08	6.74743e-10	-6.1719
GSTA5	5.94309e-08	6.90185e-10	-6.16832
CFHR5	6.85225e-08	8.24599e-10	-6.14012
HPX	6.93071e-08	8.44994e-10	-6.13624
SLC16A2	7.2528e-08	8.91112e-10	-6.12778
STEAP3	7.58663e-08	9.38513e-10	-6.11953
ETNK2	7.629e-08	9.50174e-10	-6.11756
GCHFR	7.78813e-08	9.76548e-10	-6.1132
BDH1	9.57111e-08	1.21622e-09	-6.07809
ITIH1	1e-07	1.299e-09	-6.06752
TTR	1.0239e-07	1.34417e-09	-6.06203
HGD	1.03045e-07	1.36144e-09	-6.05997
MT1E	1.18727e-07	1.59129e-09	-6.03483
MASP2	1.18727e-07	1.59862e-09	-6.03409
CNTFR	1.2596e-07	1.79463e-09	-6.01538
EDNRB	1.40244e-07	2.05799e-09	-5.99316
CYP2J2	1.44546e-07	2.14088e-09	-5.98674
ACADL	1.47268e-07	2.20598e-09	-5.98186
MT2A	1.70389e-07	2.60968e-09	-5.95444
CD36	1.70678e-07	2.62846e-09	-5.95326
ADI1	1.84118e-07	2.86643e-09	-5.93907
RTP3	1.91803e-07	3.0551e-09	-5.92861
C6	2.01919e-07	3.24553e-09	-5.91867
F9	2.06753e-07	3.34061e-09	-5.91392
ANGPTL6	2.10286e-07	3.4154e-09	-5.91027
EHHADH	2.12237e-07	3.46494e-09	-5.9079
SLC25A15	2.25243e-07	3.76654e-09	-5.89413
CPN1	2.45784e-07	4.17811e-09	-5.87698
BTBD16	2.57613e-07	4.40087e-09	-5.86838
ADH1B	2.59097e-07	4.46982e-09	-5.8658
APOC1	2.75509e-07	4.79932e-09	-5.85399
KLF15	2.8001e-07	4.93366e-09	-5.84939
NTF3	2.8001e-07	4.94842e-09	-5.8489
TCP10L	2.81886e-07	5.02616e-09	-5.8463
FXYD1	2.81886e-07	5.02902e-09	-5.84621
ALDH5A1	3.06065e-07	5.53765e-09	-5.83015
MT1H	3.21062e-07	5.86303e-09	-5.82062
PIPOX	3.70853e-07	6.92832e-09	-5.79265
ACAA2	3.89736e-07	7.34671e-09	-5.7828
CYB5A	4.19956e-07	8.02239e-09	-5.76799
AKR1C4	4.23326e-07	8.12238e-09	-5.7659
MT1A	4.35756e-07	8.46547e-09	-5.75892
PEPD	4.7803e-07	9.37313e-09	-5.7417
MT1G	4.85637e-07	9.60404e-09	-5.73758
MTM1	4.92419e-07	9.77959e-09	-5.73451
SORD	5.06866e-07	1.01518e-08	-5.72817
APOA1	5.67142e-07	1.155e-08	-5.70624
SAR1B	5.78138e-07	1.19653e-08	-5.70022
APBA1	5.78138e-07	1.19685e-08	-5.70017
UNC93A	5.85567e-07	1.21716e-08	-5.69731
SLC35D1	5.99331e-07	1.25081e-08	-5.69265
CPS1	6.08253e-07	1.28479e-08	-5.68808
NUDT6	6.28182e-07	1.34803e-08	-5.67986
RHOB	6.69548e-07	1.45934e-08	-5.66628
CRAT	6.77038e-07	1.48175e-08	-5.66366
SLCO2B1	6.78384e-07	1.49831e-08	-5.66176
CXCL12	6.78384e-07	1.50143e-08	-5.6614
SLC2A2	6.85075e-07	1.52713e-08	-5.65849
MASP1	6.89484e-07	1.55501e-08	-5.65538
PGRMC1	7.02788e-07	1.59093e-08	-5.65146
ALDH2	7.2681e-07	1.66366e-08	-5.64377
SOD1	7.99308e-07	1.87669e-08	-5.623
MOCS1	8.09295e-07	1.90695e-08	-5.62024
DBH	8.29084e-07	1.96354e-08	-5.61518
GAS2	8.29084e-07	1.96753e-08	-5.61483
ST6GAL1	8.76286e-07	2.11642e-08	-5.60221
FMO3	9.54501e-07	2.33745e-08	-5.58497
BHMT2	1.04955e-06	2.60555e-08	-5.56607
BHMT	1.05431e-06	2.6318e-08	-5.56432
ADH1A	1.06108e-06	2.66095e-08	-5.5624
GAMT	1.06639e-06	2.68326e-08	-5.56094
CYP2D6	1.11831e-06	2.83272e-08	-5.55147
FBP1	1.15237e-06	2.94808e-08	-5.54449
HP	1.21591e-06	3.13109e-08	-5.53394
OTC	1.23498e-06	3.19059e-08	-5.53064
MTHFD1	1.39503e-06	3.6757e-08	-5.50576
F10	1.39503e-06	3.69351e-08	-5.50491
MMRN1	1.41641e-06	3.7666e-08	-5.50146
TF	1.49636e-06	4.0044e-08	-5.49066
SLC25A18	1.55603e-06	4.25574e-08	-5.4799
SERPINA10	1.59023e-06	4.37603e-08	-5.47496
ALDH8A1	1.5939e-06	4.39956e-08	-5.47401
CPB2	2.01408e-06	5.78947e-08	-5.42518
LRRC3	2.01408e-06	5.79666e-08	-5.42496
HFE2	2.05494e-06	5.94851e-08	-5.42034
ALDOB	2.05494e-06	5.94883e-08	-5.42033
KLKB1	2.05594e-06	5.96903e-08	-5.41973
HAMP	2.12604e-06	6.20832e-08	-5.4127
LRRTM3	2.24809e-06	6.58364e-08	-5.40218
UPB1	2.38516e-06	7.10549e-08	-5.38848
OXT	2.71238e-06	8.26291e-08	-5.36129
GSTA3	2.76674e-06	8.45179e-08	-5.35721
ALDH4A1	2.87815e-06	8.89366e-08	-5.34799
DHCR7	3.02047e-06	9.43024e-08	-5.33737
USP2	3.15856e-06	9.88795e-08	-5.32877
TIAM1	3.22523e-06	1.01509e-07	-5.324
ACOX2	3.31706e-06	1.05516e-07	-5.31696
NR0B2	3.68926e-06	1.2046e-07	-5.2928
HLF	3.79735e-06	1.24949e-07	-5.2861
TESK2	3.80397e-06	1.25625e-07	-5.28512
ARG1	3.82715e-06	1.27217e-07	-5.28281
INHBC	3.87719e-06	1.29533e-07	-5.27951
CYP4F3	3.97736e-06	1.33215e-07	-5.27437
CLDN14	4.20385e-06	1.42569e-07	-5.26191
MARCO	4.20561e-06	1.43061e-07	-5.26127
MAN1A1	4.30255e-06	1.47083e-07	-5.25617
MRPL46	4.78394e-06	1.67879e-07	-5.23179
ORM2	4.81501e-06	1.69374e-07	-5.23015
RAB37	4.88448e-06	1.72229e-07	-5.22706
ALPL	4.96768e-06	1.75581e-07	-5.22349
SHBG	5.17796e-06	1.85192e-07	-5.21362
CAMK2B	5.49723e-06	1.97998e-07	-5.20121
ADH1C	5.89169e-06	2.15181e-07	-5.18572
FLT3	6.26912e-06	2.31076e-07	-5.17242
HPD	6.62413e-06	2.47506e-07	-5.15958
APOH	6.65685e-06	2.50166e-07	-5.15758
FGD2	6.65685e-06	2.50406e-07	-5.1574
ADHFE1	6.65685e-06	2.50409e-07	-5.15739
KNG1	6.94289e-06	2.62922e-07	-5.14825
AOX1	7.04034e-06	2.67205e-07	-5.14522
SERPINA7	7.33718e-06	2.83471e-07	-5.13412
KCNAB1	7.66981e-06	2.97549e-07	-5.12499
HINT2	7.86989e-06	3.09948e-07	-5.1173
IGFBP1	8.03951e-06	3.18658e-07	-5.11206
APOA5	8.14832e-06	3.25713e-07	-5.10793
RCL1	8.40658e-06	3.38159e-07	-5.10083
AGXT	8.77996e-06	3.56873e-07	-5.09063
KCNJ8	9.03153e-06	3.67858e-07	-5.08488
FAM8A1	9.20655e-06	3.75762e-07	-5.08084
CMBL	9.31415e-06	3.81067e-07	-5.07818
AZGP1	9.31415e-06	3.82179e-07	-5.07763
DHRS1	9.42044e-06	3.90041e-07	-5.07376
XPNPEP2	9.4798e-06	3.93296e-07	-5.07217
WNK3	9.8408e-06	4.12764e-07	-5.06298
F7	1.00294e-05	4.23693e-07	-5.05799
TM6SF2	1.05472e-05	4.46455e-07	-5.048
C8A	1.05673e-05	4.48195e-07	-5.04726
FZD4	1.13749e-05	4.9298e-07	-5.02903
PLA2G12B	1.16979e-05	5.10917e-07	-5.02217
FGG	1.20666e-05	5.29049e-07	-5.01547
PKLR	1.27062e-05	5.59231e-07	-5.00479
HSD17B13	1.28211e-05	5.65368e-07	-5.00269
ADH6	1.34508e-05	5.96529e-07	-4.99234
CLPX	1.34717e-05	5.98591e-07	-4.99167
FGA	1.44783e-05	6.50628e-07	-4.97555
DEFB125	1.46082e-05	6.58923e-07	-4.9731
APOC3	1.49734e-05	6.77931e-07	-4.96758
SLC25A20	1.49734e-05	6.79177e-07	-4.96723
VWCE	1.50913e-05	6.85794e-07	-4.96534
NR1I2	1.53712e-05	7.01103e-07	-4.96106
C1R	1.5473e-05	7.07048e-07	-4.95942
CRYL1	1.56465e-05	7.23866e-07	-4.95485
SLC22A7	1.56465e-05	7.24191e-07	-4.95476
IL12RB2	1.61017e-05	7.5106e-07	-4.94767
ADRB2	1.61426e-05	7.56663e-07	-4.94623
RBP4	1.70422e-05	8.10303e-07	-4.93287
WFDC5	1.73429e-05	8.28981e-07	-4.92842
OSBPL6	1.74912e-05	8.40484e-07	-4.92572
OR2M7	1.75581e-05	8.45174e-07	-4.92464
PACRG	1.75629e-05	8.48365e-07	-4.9239
CD14	1.79028e-05	8.6629e-07	-4.91981
GALR3	1.79713e-05	8.71115e-07	-4.91872
CNDP1	1.80002e-05	8.74032e-07	-4.91807
CES2	1.80425e-05	8.79121e-07	-4.91693
HSD11B1	1.87301e-05	9.17356e-07	-4.90859
HGFAC	1.88926e-05	9.28493e-07	-4.90622
NRXN1	1.92573e-05	9.51278e-07	-4.90146
MVK	1.94534e-05	9.62604e-07	-4.89913
PON3	1.96634e-05	9.74648e-07	-4.89669
SEPP1	1.99613e-05	9.91094e-07	-4.8934
GABBR2	2.15462e-05	1.08429e-06	-4.87569
DDC	2.16399e-05	1.09447e-06	-4.87384
SLITRK3	2.22694e-05	1.13193e-06	-4.8672
ABCB4	2.24968e-05	1.14538e-06	-4.86486
FTCD	2.2891e-05	1.16931e-06	-4.86077
ACADSB	2.3524e-05	1.2056e-06	-4.85472
SLC6A12	2.35558e-05	1.20921e-06	-4.85412
SERPINA5	2.39171e-05	1.23027e-06	-4.8507
MMACHC	2.488e-05	1.29603e-06	-4.84036
GFRA2	2.5329e-05	1.32368e-06	-4.83617
CREB3L3	2.66736e-05	1.40293e-06	-4.82459
FMO5	2.67485e-05	1.40912e-06	-4.82371
FETUB	2.7072e-05	1.42844e-06	-4.821
PEBP1	2.78888e-05	1.48327e-06	-4.81348
LIME1	2.86675e-05	1.52774e-06	-4.80757
ACOT12	2.89034e-05	1.54696e-06	-4.80507
ST3GAL6	2.89447e-05	1.55161e-06	-4.80447
PROC	2.95841e-05	1.58924e-06	-4.79967
APOB	2.96318e-05	1.59842e-06	-4.79852
FNDC4	2.99018e-05	1.62305e-06	-4.79546
C7	3.06746e-05	1.66758e-06	-4.79003
LIPC	3.08975e-05	1.68229e-06	-4.78827
FCN3	3.12463e-05	1.70917e-06	-4.78508
SLC16A12	3.1405e-05	1.72165e-06	-4.78362
APOA2	3.1405e-05	1.72578e-06	-4.78314
C1orf158	3.15673e-05	1.73736e-06	-4.7818
CYP8B1	3.20838e-05	1.77929e-06	-4.777
GYG2	3.28157e-05	1.82913e-06	-4.77144
MYO7A	3.28157e-05	1.83092e-06	-4.77124
TAS1R2	3.29388e-05	1.84078e-06	-4.77016
GALK1	3.29388e-05	1.8461e-06	-4.76958
GPT	3.38067e-05	1.90897e-06	-4.76283
CFHR2	3.40563e-05	1.92726e-06	-4.76091
GFRA1	3.40563e-05	1.93166e-06	-4.76045
SCP2	3.42403e-05	1.94498e-06	-4.75906
EFHD1	3.43703e-05	1.95526e-06	-4.75799
KCNA10	3.46957e-05	1.97995e-06	-4.75546
SLC17A2	3.5161e-05	2.01503e-06	-4.75191
TEK	3.51709e-05	2.01856e-06	-4.75156
ALB	3.52969e-05	2.02876e-06	-4.75054
PON1	3.5398e-05	2.03755e-06	-4.74966
VMO1	3.57367e-05	2.0658e-06	-4.74688
SLC5A12	3.6651e-05	2.1251e-06	-4.74115
UROC1	3.68078e-05	2.13728e-06	-4.73999
IL2RB	3.77421e-05	2.20395e-06	-4.73376
ITIH4	3.77938e-05	2.21362e-06	-4.73287
UGT3A1	3.90185e-05	2.30403e-06	-4.72475
AFP	3.9457e-05	2.33428e-06	-4.72209
MYRIP	4.10456e-05	2.43815e-06	-4.71324
GGCX	4.18501e-05	2.50403e-06	-4.7078
CLEC9A	4.18996e-05	2.51404e-06	-4.70699
BTD	4.18996e-05	2.51405e-06	-4.70699
THNSL1	4.19531e-05	2.52079e-06	-4.70644
FGL1	4.19845e-05	2.52904e-06	-4.70577
PHF7	4.27362e-05	2.58582e-06	-4.70124
BBOX1	4.30147e-05	2.60629e-06	-4.69963
ADRA1A	4.3055e-05	2.61236e-06	-4.69916
FAM107A	4.42656e-05	2.70443e-06	-4.69208
HRG	4.44246e-05	2.71789e-06	-4.69106
GAD2	4.69592e-05	2.88481e-06	-4.67885
AQP9	4.70364e-05	2.89352e-06	-4.67824
DEPDC7	4.80569e-05	2.96438e-06	-4.67327
ACY3	4.98395e-05	3.0995e-06	-4.66411
H6PD	5.17412e-05	3.25261e-06	-4.65419
C8B	5.2432e-05	3.30926e-06	-4.65063
SYNE1	5.24815e-05	3.31681e-06	-4.65016
TSLP	5.25699e-05	3.32682e-06	-4.64954
GCH1	5.26139e-05	3.33846e-06	-4.64882
HMGCL	5.70953e-05	3.67086e-06	-4.6292
C3orf22	6.11169e-05	3.96028e-06	-4.61346
VIPR1	6.17213e-05	4.00464e-06	-4.61114
GABRB2	6.23926e-05	4.06178e-06	-4.6082
NRIP1	6.23926e-05	4.0623e-06	-4.60817
SLC17A3	6.23926e-05	4.06394e-06	-4.60809
STAB2	6.24232e-05	4.07507e-06	-4.60752
DPT	6.30377e-05	4.13249e-06	-4.60461
NNMT	6.31492e-05	4.15348e-06	-4.60355
COLQ	6.31492e-05	4.15411e-06	-4.60352
VN1R2	6.32595e-05	4.17078e-06	-4.60269
FOLR2	6.34904e-05	4.19957e-06	-4.60125
CA5A	7.10762e-05	4.7731e-06	-4.57452
C1orf64	7.1659e-05	4.81827e-06	-4.57255
ABHD14B	7.41764e-05	5.02499e-06	-4.56374
ZFAND2A	7.73668e-05	5.25414e-06	-4.55438
ARID3C	7.75642e-05	5.27408e-06	-4.55358
CETP	7.76591e-05	5.28706e-06	-4.55306
RBP5	8.08083e-05	5.52866e-06	-4.54366
CYP4A22	8.12934e-05	5.57554e-06	-4.54188
F12	8.13405e-05	5.58561e-06	-4.5415
GRHL3	8.37241e-05	5.76339e-06	-4.53489
AKR7A3	8.39765e-05	5.79422e-06	-4.53376
KCNN2	8.39765e-05	5.79753e-06	-4.53364
C9orf72	8.44016e-05	5.83843e-06	-4.53216
DUSP15	8.48298e-05	5.88934e-06	-4.53032
PRODH2	8.52664e-05	5.93413e-06	-4.52872
C3	8.61732e-05	6.01174e-06	-4.52598
BAAT	8.83365e-05	6.1924e-06	-4.51971
ENPP1	8.92846e-05	6.27515e-06	-4.5169
KRTAP10-11	8.92846e-05	6.28141e-06	-4.51669
ATP5J	9.00776e-05	6.34477e-06	-4.51456
INSIG1	9.10132e-05	6.42894e-06	-4.51177
MRO	9.29368e-05	6.5931e-06	-4.50642
KIAA0922	9.32727e-05	6.62477e-06	-4.5054
MGST1	9.45427e-05	6.73089e-06	-4.50203
CETN1	9.71617e-05	6.97944e-06	-4.49431
FOSB	9.74533e-05	7.01191e-06	-4.49333
ESPN	9.85355e-05	7.10636e-06	-4.49048
CLTCL1	9.88077e-05	7.13936e-06	-4.48949
SLC13A2	9.95149e-05	7.2105e-06	-4.48738
CYP2C9	0.000102217	7.44066e-06	-4.48068
MOGAT3	0.00010238	7.46981e-06	-4.47984
AASS	0.0001101	8.14421e-06	-4.46136
UGT2B28	0.000110109	8.1542e-06	-4.46109
AADAC	0.000111658	8.31068e-06	-4.45702
SLC25A25	0.000111658	8.31586e-06	-4.45689
MYO15A	0.000112376	8.38825e-06	-4.45503
SYT9	0.000113327	8.47831e-06	-4.45274
ACSL5	0.00011343	8.50512e-06	-4.45206
SLC6A13	0.000114135	8.57715e-06	-4.45025
CD8B	0.000114656	8.63562e-06	-4.44879
SLC2A9	0.000115228	8.69813e-06	-4.44724
IL27	0.000119765	9.10105e-06	-4.4375
C1orf168	0.000120281	9.16054e-06	-4.43609
CYP2E1	0.000121437	9.25875e-06	-4.4338
ACSL6	0.000122607	9.35826e-06	-4.43149
FST	0.000123593	9.46277e-06	-4.4291
NR3C2	0.000128313	9.89102e-06	-4.41954
CD163	0.000131971	1.02413e-05	-4.41201
SLC38A2	0.000131971	1.02507e-05	-4.41182
PCK1	0.00013324	1.03717e-05	-4.40928
HHLA3	0.000133624	1.04328e-05	-4.408
METTL7A	0.000134714	1.05866e-05	-4.40483
GATA5	0.000134714	1.05885e-05	-4.40479
TTLL2	0.0001353	1.06573e-05	-4.40339
METTL7B	0.000135343	1.0706e-05	-4.4024
ENPP3	0.000137739	1.09259e-05	-4.39799
PCOLCE2	0.000137739	1.0943e-05	-4.39765
GPD1	0.000137739	1.09537e-05	-4.39744
ENTPD8	0.000139926	1.11512e-05	-4.39355
CYP4F12	0.000141575	1.13303e-05	-4.39009
MFAP3L	0.000144879	1.16435e-05	-4.38416
COL20A1	0.000145551	1.1722e-05	-4.3827
CST7	0.000145563	1.17393e-05	-4.38237
HSD17B3	0.000145563	1.17474e-05	-4.38222
KLRB1	0.000145867	1.17843e-05	-4.38154
VNN3	0.000146818	1.18734e-05	-4.3799
RBPJL	0.000152601	1.24695e-05	-4.36921
OR52B6	0.000155667	1.27594e-05	-4.36419
ORMDL3	0.000157567	1.29284e-05	-4.36131
PTPN18	0.0001621	1.33685e-05	-4.35399
RDH16	0.000164264	1.35746e-05	-4.35063
OIT3	0.000164645	1.362e-05	-4.3499
QPRT	0.000166732	1.38487e-05	-4.34625
AQP11	0.000167756	1.39903e-05	-4.34401
ATP7B	0.000168059	1.40438e-05	-4.34318
GPC6	0.000168955	1.41373e-05	-4.34172
POR	0.000168955	1.41471e-05	-4.34157
NIT1	0.000169051	1.41836e-05	-4.341
PGLYRP2	0.000169645	1.42477e-05	-4.34001
NOX3	0.000170596	1.43563e-05	-4.33834
CLPS	0.00017066	1.43761e-05	-4.33804
DHODH	0.000171836	1.45041e-05	-4.33609
GNAO1	0.000173307	1.46428e-05	-4.33399
MAFB	0.000176902	1.49912e-05	-4.32882
TRIM35	0.000177612	1.50962e-05	-4.32728
LAG3	0.000180002	1.53145e-05	-4.32412
TMEM176A	0.000182675	1.55573e-05	-4.32065
ANKRD46	0.000183015	1.56069e-05	-4.31994
ORM1	0.000186888	1.60261e-05	-4.31409
ALG14	0.000189862	1.62971e-05	-4.31038
PAK3	0.0002005	1.73116e-05	-4.29701
TNR	0.000200519	1.73699e-05	-4.29627
CHN2	0.000200519	1.73807e-05	-4.29613
ARG2	0.000200916	1.7432e-05	-4.29547
MT1F	0.000201163	1.75043e-05	-4.29456
AGMAT	0.000201191	1.75235e-05	-4.29431
CYP4Z1	0.000206395	1.80123e-05	-4.2882
ENTPD5	0.000206395	1.80348e-05	-4.28793
CDCP2	0.000206611	1.80826e-05	-4.28734
GNE	0.000206672	1.81053e-05	-4.28706
ATG9B	0.000208023	1.82541e-05	-4.28524
CACNA2D2	0.000208023	1.82587e-05	-4.28519
TMOD1	0.00020863	1.83471e-05	-4.28411
CCDC73	0.000208756	1.83757e-05	-4.28376
ACYP2	0.000210912	1.86365e-05	-4.28063
FCAMR	0.000213257	1.88796e-05	-4.27775
PGM1	0.00021645	1.92351e-05	-4.27359
KLB	0.000219987	1.96235e-05	-4.26913
RNASE2	0.00022393	2.00318e-05	-4.26454
SLC5A2	0.000225098	2.01564e-05	-4.26315
ADAL	0.000225098	2.01742e-05	-4.26295
LHX2	0.000226057	2.02791e-05	-4.2618
AFMID	0.000238371	2.15041e-05	-4.24867
HORMAD2	0.000240296	2.1698e-05	-4.24666
PSAT1	0.000243395	2.20393e-05	-4.24316
CAPSL	0.000243865	2.21024e-05	-4.24252
C12orf54	0.000245913	2.23915e-05	-4.2396
BCHE	0.000248332	2.26953e-05	-4.23658
ALDH9A1	0.000250298	2.2896e-05	-4.2346
AGXT2	0.000252966	2.31827e-05	-4.2318
A1BG	0.000253741	2.32751e-05	-4.23091
ECHS1	0.000257011	2.35966e-05	-4.22782
CABP2	0.0002591	2.38262e-05	-4.22564
ITIH2	0.0002591	2.38321e-05	-4.22559
SCARB1	0.000261549	2.41013e-05	-4.22305
SLC7A2	0.000262888	2.42469e-05	-4.2217
SARDH	0.00026539	2.45669e-05	-4.21874
PROSC	0.000265842	2.46312e-05	-4.21815
RETNLB	0.00027223	2.53834e-05	-4.21136
FAM20A	0.00027621	2.58717e-05	-4.20706
DLG2	0.00027621	2.5894e-05	-4.20686
NDST3	0.000276871	2.60025e-05	-4.20592
TIMD4	0.000276988	2.60369e-05	-4.20562
CDH7	0.000277285	2.61104e-05	-4.20498
GLDC	0.000277285	2.61347e-05	-4.20477
PECR	0.000277954	2.62446e-05	-4.20382
ANGPTL5	0.000282798	2.67258e-05	-4.19971
CLYBL	0.000283329	2.6824e-05	-4.19888
GREB1	0.000285272	2.70796e-05	-4.19673
KLHDC7A	0.000290014	2.75785e-05	-4.19259
COLEC10	0.000291072	2.77527e-05	-4.19116
SLC25A1	0.00029375	2.82552e-05	-4.18709
TDRD6	0.00029578	2.855e-05	-4.18473
IAPP	0.000298204	2.88115e-05	-4.18266
FAM69A	0.000298204	2.88342e-05	-4.18248
SLC13A5	0.000302571	2.93074e-05	-4.17878
HSDL2	0.000303847	2.94565e-05	-4.17763
TMEM143	0.00030627	2.97621e-05	-4.17528
BLK	0.00030627	2.97946e-05	-4.17503
MGAT5B	0.000311751	3.03802e-05	-4.1706
KRTAP5-11	0.000313351	3.05625e-05	-4.16923
CFHR4	0.000315009	3.07507e-05	-4.16783
ABCG5	0.000315353	3.08108e-05	-4.16739
GC	0.000322148	3.15018e-05	-4.16233
HAL	0.00032316	3.16771e-05	-4.16106
SLC8A2	0.000325516	3.19955e-05	-4.15878
PZP	0.000325945	3.20651e-05	-4.15828
ENO3	0.000329205	3.25424e-05	-4.1549
BID	0.000329205	3.25521e-05	-4.15484
CES3	0.000331781	3.28346e-05	-4.15286
DUSP1	0.000334017	3.31403e-05	-4.15074
ST3GAL1	0.000337955	3.35595e-05	-4.14786
ALDH6A1	0.000340312	3.38508e-05	-4.14588
PDSS2	0.00034519	3.45102e-05	-4.14146
CEBPD	0.000349131	3.51574e-05	-4.1372
UGT2B7	0.000349131	3.51687e-05	-4.13712
TM7SF2	0.00035608	3.59586e-05	-4.13202
ATP5G3	0.000364387	3.69508e-05	-4.12576
ABCG8	0.000364858	3.70293e-05	-4.12527
C3orf35	0.000371177	3.77185e-05	-4.12103
ISOC1	0.000372349	3.78836e-05	-4.12002
GPT2	0.000372759	3.79566e-05	-4.11958
THPO	0.000373407	3.81169e-05	-4.11861
RND2	0.000381488	3.9038e-05	-4.1131
F13B	0.000382136	3.91419e-05	-4.11249
OR4K15	0.000382136	3.91687e-05	-4.11233
ZBTB16	0.000395657	4.07544e-05	-4.10316
ABCB11	0.00039617	4.08405e-05	-4.10267
UGT2B17	0.000397655	4.10271e-05	-4.10162
GADD45B	0.000398263	4.11234e-05	-4.10108
IGFALS	0.000399498	4.12971e-05	-4.1001
SIDT2	0.000402519	4.17322e-05	-4.09767
ABCC11	0.000403031	4.18192e-05	-4.09719
CDA	0.000405308	4.20896e-05	-4.0957
ABCC9	0.000410351	4.27514e-05	-4.09208
PTMS	0.000411941	4.29517e-05	-4.091
CDH5	0.000416781	4.35615e-05	-4.08773
GHR	0.00042653	4.46523e-05	-4.08199
RANBP3L	0.000427595	4.47998e-05	-4.08122
NEU4	0.000427604	4.48367e-05	-4.08103
BCKDK	0.000428025	4.49169e-05	-4.08061
PRRG3	0.00042821	4.49731e-05	-4.08032
PC	0.00042821	4.51287e-05	-4.07952
TMPRSS12	0.000428298	4.52022e-05	-4.07914
FOS	0.000432873	4.58314e-05	-4.07593
SLC10A2	0.000439453	4.67667e-05	-4.07122
LRG1	0.000439979	4.69353e-05	-4.07039
SEZ6	0.000440498	4.70413e-05	-4.06986
SLCO1B1	0.000452842	4.8855e-05	-4.06104
ABCA6	0.000453461	4.89981e-05	-4.06036
MPV17L	0.00045601	4.93502e-05	-4.05868
POLE	0.000471019	5.1252e-05	-4.04984
VSNL1	0.000477314	5.20976e-05	-4.04601
TRHR	0.000479437	5.24504e-05	-4.04443
ACPT	0.000480084	5.25615e-05	-4.04393
NUDT8	0.0004807	5.26695e-05	-4.04345
ACSM3	0.000486054	5.33788e-05	-4.04032
GLYATL1	0.000493869	5.44347e-05	-4.03572
GCLM	0.000499183	5.51987e-05	-4.03245
SMPD1	0.000503571	5.57687e-05	-4.03003
TDO2	0.000504484	5.61245e-05	-4.02854
PRF1	0.000506489	5.63902e-05	-4.02743
ERMAP	0.000509165	5.6731e-05	-4.02601
LDHD	0.000515163	5.76565e-05	-4.0222
APOE	0.000515163	5.76677e-05	-4.02216
ALDH1L1	0.000515163	5.77461e-05	-4.02184
ADH4	0.00051572	5.78519e-05	-4.02141
AMBP	0.000516924	5.8074e-05	-4.0205
KRTAP13-1	0.000522452	5.88709e-05	-4.01729
DOC2A	0.000528043	5.9702e-05	-4.01399
CCDC54	0.000528043	5.97231e-05	-4.0139
ACY1	0.000529444	5.99262e-05	-4.0131
CCL3	0.000530554	6.00964e-05	-4.01243
SORCS2	0.00053293	6.04104e-05	-4.0112
CYP3A43	0.000536713	6.09296e-05	-4.00918
EBP	0.000554738	6.33959e-05	-3.9998
ABCG4	0.000566326	6.49586e-05	-3.99403
PEMT	0.000569497	6.5514e-05	-3.99202
IGFL3	0.000573629	6.60376e-05	-3.99013
RNF113B	0.000574949	6.62863e-05	-3.98924
P2RX3	0.000588614	6.80599e-05	-3.98297
SMOC1	0.000589234	6.81811e-05	-3.98255
TSKU	0.000590863	6.84194e-05	-3.98172
C2orf40	0.000597075	6.92894e-05	-3.97871
NLRP4	0.000602923	7.00761e-05	-3.97603
C4BPA	0.000603168	7.01996e-05	-3.97561
ADD2	0.000603415	7.02791e-05	-3.97534
OR7A10	0.000603758	7.04616e-05	-3.97472
CDO1	0.000603758	7.05222e-05	-3.97452
CYP2C8	0.000610424	7.15565e-05	-3.97105
IYD	0.000610424	7.15578e-05	-3.97105
ALLC	0.000611211	7.17014e-05	-3.97057
DIO1	0.000631805	7.43866e-05	-3.9618
NEURL2	0.000631805	7.44044e-05	-3.96174
DMRTA1	0.000631805	7.44363e-05	-3.96164
OR10AD1	0.000638688	7.54085e-05	-3.95854
EPB41L4B	0.00063904	7.55576e-05	-3.95807
OR13C2	0.000646457	7.6489e-05	-3.95514
MMP26	0.000655949	7.77776e-05	-3.95115
PAFAH2	0.000662056	7.88918e-05	-3.94774
ZNF157	0.000665337	7.94507e-05	-3.94605
PDE4B	0.000674076	8.0778e-05	-3.94208
DGAT2	0.000674942	8.09953e-05	-3.94144
HSCB	0.00068095	8.18309e-05	-3.93897
UGT2B4	0.00068225	8.20445e-05	-3.93835
KRTAP6-1	0.000686562	8.26786e-05	-3.9365
VIPR2	0.000688845	8.30695e-05	-3.93537
MAMDC4	0.000690273	8.33579e-05	-3.93454
ZDHHC19	0.000692709	8.37686e-05	-3.93335
DLX1	0.00069488	8.41481e-05	-3.93227
NSUN6	0.000699526	8.48285e-05	-3.93033
NUDT16	0.000713864	8.68552e-05	-3.92465
ITSN1	0.000714596	8.70167e-05	-3.9242
TACR1	0.000724642	8.8423e-05	-3.92034
CP	0.000733483	8.95943e-05	-3.91717
TMEM64	0.000736431	9.01827e-05	-3.91559
LOR	0.000736431	9.02334e-05	-3.91546
TM4SF5	0.000761269	9.42875e-05	-3.90484
ERRFI1	0.000761874	9.45049e-05	-3.90428
FCRL3	0.000765396	9.50062e-05	-3.903
GPHN	0.0007665	9.52433e-05	-3.9024
ACOT4	0.000774823	9.64608e-05	-3.89933
THRSP	0.000774823	9.64945e-05	-3.89924
SLC16A11	0.000774823	9.65024e-05	-3.89922
FHL5	0.000784193	9.78674e-05	-3.89582
COX6A1	0.000791646	9.88641e-05	-3.89336
PEX11A	0.000798042	9.97972e-05	-3.89108
CLU	0.00082368	0.000103419	-3.88243
XCR1	0.000823732	0.00010356	-3.8821
NRXN2	0.000823732	0.000103568	-3.88208
DIRC1	0.000823732	0.000103634	-3.88192
ASGR2	0.000828922	0.000104426	-3.88007
C10orf67	0.000839247	0.000106292	-3.87576
SLC18A1	0.000846112	0.000107304	-3.87345
ESR1	0.000848113	0.000107629	-3.87272
C1orf115	0.000861349	0.000109454	-3.86862
CAT	0.000870353	0.000110964	-3.86528
NEUROG2	0.000876298	0.000111972	-3.86307
NCOA4	0.000876298	0.000112142	-3.8627
KLRD1	0.000877297	0.000112366	-3.86221
NTHL1	0.000880012	0.000112862	-3.86113
ACAT1	0.000890425	0.000114347	-3.85794
FXN	0.000895437	0.000115071	-3.8564
EPHA1	0.000898064	0.000115706	-3.85505
ASL	0.000917256	0.000118671	-3.84886
C5	0.000919543	0.00011917	-3.84783
ITIH3	0.000924068	0.000120301	-3.84551
FNDC5	0.000929207	0.000121204	-3.84368
CD300LG	0.000932209	0.000121674	-3.84273
DNASE1L3	0.000941499	0.000123362	-3.83935
TSPYL1	0.000943232	0.000123669	-3.83874
TMEM177	0.000956978	0.000125874	-3.8344
ANXA6	0.000974706	0.00012878	-3.82878
ATP11C	0.000980332	0.000129605	-3.82721
ZNF645	0.000992212	0.000131686	-3.82328
DUSP16	0.000992212	0.00013176	-3.82314
SLC37A4	0.0010045	0.000133476	-3.81995
COLEC11	0.00102577	0.000136648	-3.81416
C10orf53	0.00103041	0.000137353	-3.81289
TRPM3	0.00104461	0.000139587	-3.8089
FGB	0.00104965	0.000140537	-3.80722
RORC	0.00104991	0.000140659	-3.80701
POU3F2	0.00105092	0.000140883	-3.80661
KRTAP5-6	0.00105217	0.00014114	-3.80616
RTBDN	0.00105843	0.000142068	-3.80454
GRHPR	0.00107441	0.000144484	-3.80036
VKORC1	0.0010777	0.000145108	-3.79929
FHL1	0.00107911	0.000145433	-3.79874
IGFBP4	0.00109066	0.000147221	-3.79571
INTS10	0.00112205	0.000152024	-3.78774
RNF125	0.00113216	0.00015368	-3.78505
SPP2	0.00113746	0.00015459	-3.78358
COQ5	0.00115775	0.000157835	-3.77841
DNMT3L	0.00116023	0.000158662	-3.7771
PID1	0.00117021	0.000160143	-3.77479
CCDC38	0.00117021	0.000160222	-3.77467
OTOF	0.00117259	0.000160746	-3.77385
HSD17B4	0.00117519	0.000161335	-3.77294
PPIF	0.00117519	0.000161464	-3.77274
CLCN5	0.00117532	0.000161616	-3.77251
MAN1C1	0.00117556	0.000161747	-3.7723
PROS1	0.00117865	0.000162272	-3.7715
AK3	0.0011908	0.000164345	-3.76833
LEP	0.00119216	0.000164634	-3.76789
ANPEP	0.00119594	0.000165255	-3.76695
ZIM3	0.00120593	0.000166997	-3.76433
STEAP4	0.00120959	0.00016765	-3.76335
PRDM7	0.0012307	0.000171199	-3.75811
SRD5A1	0.00124038	0.000172754	-3.75585
SLC38A3	0.0012467	0.000173739	-3.75443
RGS7	0.00127844	0.000178484	-3.74767
ITLN1	0.00127947	0.000178736	-3.74732
GALT	0.00128017	0.000178941	-3.74703
XPNPEP3	0.00128735	0.000180161	-3.74532
TMEM52	0.00129987	0.000182132	-3.74259
DMGDH	0.00131208	0.000184285	-3.73964
ZNF311	0.00132196	0.000186341	-3.73685
CYP4F2	0.00133947	0.000189078	-3.73318
SLC6A11	0.00135287	0.000191516	-3.72995
PPARA	0.00135287	0.000191721	-3.72968
ACSL1	0.00137396	0.000195174	-3.72518
DYDC2	0.00137744	0.000195783	-3.7244
PHYH	0.00138937	0.000198064	-3.72147
EPHX2	0.00140501	0.000201003	-3.71775
ATF5	0.00140605	0.000201269	-3.71742
PYGM	0.0014157	0.000203009	-3.71524
RHBDL3	0.00142474	0.000204544	-3.71334
OR10J1	0.0014263	0.000204889	-3.71291
ROBO2	0.00142747	0.000205177	-3.71256
CDH20	0.00144304	0.000208001	-3.7091
GSTA1	0.00144723	0.000208749	-3.70819
PDE7B	0.00144821	0.000209133	-3.70772
DRD3	0.00144859	0.000209309	-3.70751
SDHB	0.00147179	0.000213157	-3.70289
TOR2A	0.00147918	0.000214602	-3.70118
DHRS12	0.00148158	0.000215199	-3.70047
PPM1K	0.00149517	0.000217676	-3.69757
SLC28A1	0.00152629	0.000222849	-3.6916
PROZ	0.00154167	0.000225484	-3.68861
GCGR	0.00154243	0.000225936	-3.6881
KCNK3	0.00154322	0.000226294	-3.6877
DLEU7	0.00156062	0.000229175	-3.68447
HBQ1	0.00156155	0.000229568	-3.68404
OCEL1	0.00156155	0.000229574	-3.68403
CYP27A1	0.00158084	0.000232809	-3.68046
OAF	0.00159025	0.000234596	-3.67851
WDR17	0.00159133	0.00023489	-3.6782
GPR88	0.00161661	0.000239029	-3.67374
SLC20A2	0.00163471	0.000242118	-3.67046
ALDH7A1	0.00163612	0.000242602	-3.66995
CLEC1B	0.00167354	0.000249023	-3.66326
FURIN	0.00168634	0.000251184	-3.66105
SUOX	0.001688	0.000251716	-3.66051
OPRM1	0.00169526	0.000253227	-3.65897
PGM5	0.00170987	0.000255697	-3.65649
C4BPB	0.00174011	0.000260805	-3.65141
GAS2L2	0.00174025	0.000260972	-3.65125
DAO	0.00178363	0.000269128	-3.64334
IL33	0.00180708	0.000273275	-3.6394
ZSCAN4	0.00181093	0.00027401	-3.63871
ADIPOQ	0.00183142	0.000278035	-3.63495
ALKBH3	0.001845	0.000280873	-3.63233
MSRA	0.00187005	0.00028563	-3.628
OR3A2	0.0018786	0.000287094	-3.62668
STARD5	0.00189144	0.000289373	-3.62463
NAPSA	0.00190212	0.000291169	-3.62303
LDLRAP1	0.00190615	0.000292427	-3.62192
SNAP29	0.00190743	0.000292935	-3.62147
PPP1R3B	0.00190743	0.000292965	-3.62144
TTLL9	0.00190743	0.000293105	-3.62132
DUPD1	0.00194631	0.000300097	-3.61522
IGF1	0.0019472	0.000300527	-3.61485
FCER2	0.00196309	0.000303971	-3.61189
HSPA1L	0.00197287	0.000305983	-3.61018
LRFN2	0.00197733	0.000306869	-3.60943
GPC5	0.00198737	0.000308852	-3.60776
SCCPDH	0.00198737	0.000308902	-3.60772
PTPRB	0.00198946	0.000309393	-3.60731
CYTL1	0.00201145	0.000312983	-3.60431
SLC6A5	0.00202964	0.000315983	-3.60183
PALMD	0.00205016	0.000320041	-3.59851
PHOSPHO1	0.00207241	0.00032456	-3.59486
CTSG	0.00208167	0.000326711	-3.59314
ASCL3	0.00208319	0.000327126	-3.59281
MSI1	0.00208546	0.000327658	-3.59239
TAPT1	0.0020873	0.000328122	-3.59202
AKR1D1	0.00209513	0.000330058	-3.59049
CBR1	0.00211318	0.000333379	-3.58788
ASB13	0.00211318	0.000333436	-3.58783
WDR36	0.00212642	0.000335732	-3.58604
GAL3ST3	0.00212733	0.000336205	-3.58568
VSIG4	0.00212857	0.000336581	-3.58539
SLC2A4RG	0.00213139	0.000337205	-3.5849
ANKS4B	0.00214122	0.000339121	-3.58342
KCNK10	0.00214643	0.000340302	-3.58252
CXCR6	0.00214643	0.000340307	-3.58251
CYP2U1	0.00214655	0.000340506	-3.58236
ZC3H14	0.00214939	0.000341138	-3.58187
OR1J1	0.00214966	0.000341543	-3.58156
NELL1	0.00216867	0.000345304	-3.5787
CFH	0.00220356	0.000352518	-3.57329
SERPINA6	0.00220394	0.000352765	-3.57311
SLC23A2	0.00221378	0.000354733	-3.57165
ARTN	0.00221378	0.000355084	-3.5714
ALDH1A1	0.00221731	0.00035621	-3.57057
MTMR7	0.0022192	0.000356701	-3.57021
CYP2C19	0.00222138	0.000357238	-3.56981
CRTC1	0.00226157	0.000363891	-3.56497
TOLLIP	0.00227248	0.00036603	-3.56344
EDEM1	0.00227738	0.00036701	-3.56274
WFDC12	0.0022803	0.000367673	-3.56226
ZNF114	0.00228505	0.000368823	-3.56144
NAALADL1	0.00229789	0.000371863	-3.55929
KRTAP10-9	0.00232537	0.000377092	-3.55562
WFDC6	0.0023278	0.000377683	-3.55521
SIGLEC9	0.00235332	0.000383011	-3.55152
RGR	0.00238729	0.000389142	-3.54734
NAGS	0.00240096	0.000391978	-3.54543
MATN1	0.00242151	0.000395943	-3.54277
LONP2	0.0024227	0.000396342	-3.54251
KIF25	0.00243279	0.000398402	-3.54114
MRPL44	0.0024582	0.000404011	-3.53745
FOXA3	0.00247469	0.000407346	-3.53528
DUSP6	0.00249985	0.00041275	-3.53179
PARD6G	0.00250621	0.000414011	-3.53099
FBXO15	0.00250691	0.000414452	-3.53071
TNFRSF13C	0.00250691	0.00041476	-3.53051
SERPINA4	0.00253391	0.000420079	-3.52714
LSS	0.00254368	0.000422246	-3.52577
CFHR3	0.0025964	0.000433498	-3.5188
CHAC1	0.00259709	0.00043405	-3.51847
JDP2	0.00259815	0.000434445	-3.51822
RND1	0.00259829	0.000434688	-3.51808
PARD6A	0.00262327	0.000439308	-3.51527
TMPRSS6	0.0026262	0.000440242	-3.51471
PLAC8	0.00262649	0.000440511	-3.51454
CHAD	0.00264158	0.000443932	-3.51249
ARHGAP20	0.00265223	0.000446613	-3.51089
SFRP1	0.00268818	0.000453573	-3.50677
PHYHD1	0.00271104	0.000459026	-3.50359
LRRC28	0.00272043	0.000461074	-3.50241
RNF152	0.00272796	0.000463269	-3.50114
TREML1	0.00273343	0.000464428	-3.50048
KRTAP10-1	0.00275643	0.000469601	-3.49752
ZNHIT2	0.00276172	0.000470861	-3.49681
FAM78A	0.00276485	0.000471627	-3.49637
NDRG2	0.00276508	0.000471899	-3.49622
DEXI	0.00279394	0.000477061	-3.49332
GPR179	0.00281258	0.000480716	-3.49128
CITED2	0.00281748	0.000481986	-3.49057
PPP2R1B	0.00286076	0.000490876	-3.48569
SEL1L	0.00289165	0.000496664	-3.48255
TPD52L3	0.00289238	0.000497032	-3.48235
SLC22A9	0.00289258	0.00049731	-3.4822
DPP4	0.00290335	0.000499896	-3.48081
PCCB	0.00291785	0.000502884	-3.47922
DPF3	0.00294275	0.000509155	-3.47589
BCKDHB	0.00298044	0.000516429	-3.47209
C1orf105	0.00299132	0.000518818	-3.47085
KMO	0.00299317	0.000519894	-3.47029
ZNF804A	0.0030071	0.000523073	-3.46865
AFM	0.00301182	0.000524147	-3.4681
FBXL21	0.00301734	0.00052587	-3.46722
TCF21	0.00301909	0.000526848	-3.46672
SHE	0.00301909	0.000526883	-3.4667
DEPDC5	0.00302549	0.000528308	-3.46598
SLC25A41	0.00302689	0.000528807	-3.46572
ARSE	0.00302727	0.000529128	-3.46556
XKR8	0.00303227	0.000530258	-3.46499
APOBEC4	0.00303694	0.00053133	-3.46444
SLC15A2	0.00309757	0.000543497	-3.45835
LHPP	0.00309757	0.000543502	-3.45835
MS4A10	0.00312597	0.000549801	-3.45524
TPMT	0.00313484	0.000551668	-3.45433
GALNT9	0.00313484	0.000551888	-3.45422
MGAT1	0.00315036	0.000555151	-3.45263
GBP7	0.00315868	0.000557148	-3.45166
ACVR1C	0.0031919	0.000564351	-3.44819
AVPI1	0.00323622	0.000573181	-3.444
MRGPRF	0.00323622	0.000573197	-3.44399
KCNK18	0.00327181	0.000580957	-3.44035
MYOM1	0.00331013	0.000588597	-3.43682
KCNG4	0.00332049	0.000591557	-3.43546
UROD	0.00332441	0.000592536	-3.43501
CDH23	0.00333302	0.000595754	-3.43354
GSTZ1	0.00335314	0.000600196	-3.43153
LILRB2	0.00335607	0.000601286	-3.43103
QDPR	0.00335775	0.000602999	-3.43026
HCN2	0.00336742	0.000605586	-3.4291
PTCD2	0.00337139	0.000606867	-3.42853
ABCA5	0.00338389	0.000609972	-3.42714
CTSF	0.00340506	0.000614935	-3.42494
TFAP2D	0.00340864	0.000615868	-3.42453
ARHGEF10L	0.00341212	0.000617071	-3.424
LYPLA2	0.0034486	0.000624247	-3.42085
DNAJB9	0.00345489	0.000625969	-3.42011
PLP1	0.00347171	0.000629892	-3.41841
PRL	0.00347683	0.000631114	-3.41788
SDC2	0.00350521	0.00063656	-3.41554
SLC27A5	0.00351515	0.000638957	-3.41451
EGR1	0.00352949	0.000642157	-3.41315
NTN1	0.00354509	0.00064589	-3.41157
SLC9A3R2	0.0035585	0.000648933	-3.41029
ALDOC	0.00356667	0.000651324	-3.40929
MYD88	0.00357582	0.000653723	-3.40829
REPS1	0.00358133	0.000656411	-3.40717
MYBPC3	0.00359685	0.000659862	-3.40573
RABEPK	0.00366197	0.000673348	-3.40021
OR4B1	0.00366526	0.000674262	-3.39984
RSAD1	0.00369598	0.000680847	-3.39718
GIMAP4	0.00369708	0.000681361	-3.39697
DIO2	0.00372676	0.000688066	-3.39429
CABP7	0.00372676	0.000688367	-3.39417
MYLK	0.00376624	0.000696958	-3.39077
HADH	0.00377397	0.000699552	-3.38975
A2M	0.00380879	0.000707076	-3.38682
ENDOG	0.00382612	0.000712953	-3.38455
CCNB1IP1	0.00382612	0.000713191	-3.38446
ZXDB	0.00382767	0.00071388	-3.38419
HPSE2	0.00385607	0.000720721	-3.38157
VTN	0.00387975	0.000726689	-3.37931
ACMSD	0.00387975	0.000726907	-3.37922
BNIP3	0.00388406	0.00072824	-3.37872
KCTD21	0.00388548	0.000728834	-3.3785
HSD17B8	0.00389773	0.00073258	-3.37709
CNGA1	0.00389797	0.000733145	-3.37687
CEBPB	0.00390717	0.000735205	-3.3761
GCDH	0.00391476	0.000737292	-3.37532
OR51B5	0.00392689	0.000739906	-3.37435
IL24	0.00395764	0.0007467	-3.37183
PHGDH	0.00396763	0.000749016	-3.37098
ADRA1B	0.00401218	0.000759016	-3.36732
FGF20	0.00402424	0.000761636	-3.36637
SLC26A1	0.0040292	0.000762914	-3.36591
BTN1A1	0.00406347	0.000771081	-3.36297
LIX1	0.00406565	0.000771868	-3.36269
LILRB5	0.00407033	0.000773098	-3.36225
SRPK3	0.00407693	0.000774695	-3.36168
DUSP26	0.00411177	0.000782007	-3.35909
CTNNAL1	0.00416083	0.00079309	-3.3552
ECHDC3	0.00416881	0.000794961	-3.35454
NAT2	0.00418575	0.000798895	-3.35318
PCDH9	0.00425353	0.000814339	-3.34787
OR13C9	0.00428493	0.000822513	-3.34511
C11orf71	0.00434639	0.000836998	-3.34026
TCF7	0.00434639	0.000837237	-3.34018
CYP26A1	0.00443674	0.00085688	-3.33374
C21orf91	0.00446081	0.00086228	-3.33199
CCL16	0.00449073	0.000869577	-3.32964
CA14	0.00449309	0.000870411	-3.32938
DAAM2	0.00455062	0.000882322	-3.32559
MSH3	0.0045584	0.000884213	-3.32499
DHRS3	0.00459335	0.000891766	-3.32262
NUDT13	0.0045966	0.000892785	-3.3223
OPN4	0.00461875	0.000897863	-3.32072
CYP4V2	0.00461927	0.000898742	-3.32044
OR2G3	0.00462702	0.000900639	-3.31986
FBXO31	0.00468752	0.00091407	-3.31572
DDO	0.00468752	0.000914387	-3.31562
LGI4	0.00468913	0.000915096	-3.31541
NDST4	0.00473137	0.000924535	-3.31254
MGST2	0.00473176	0.000925015	-3.31239
ANXA10	0.00473176	0.000925805	-3.31215
AKR7A2	0.00473615	0.000927062	-3.31177
NCKIPSD	0.00474196	0.000928599	-3.31131
PRKAR2A	0.00474695	0.000929976	-3.3109
AMHR2	0.00477219	0.000935723	-3.30917
CCL21	0.00477505	0.00093678	-3.30886
GIMAP8	0.00477505	0.000937088	-3.30876
FAM47C	0.00481745	0.000946899	-3.30585
SLC9A9	0.00481745	0.00094703	-3.30581
SYPL2	0.004894	0.000964549	-3.30067
ACOT2	0.00490262	0.000966662	-3.30005
SLC25A45	0.00491188	0.000969171	-3.29933
SIRT2	0.00491188	0.0009698	-3.29914
GPM6A	0.00491188	0.000970141	-3.29905
OR2AT4	0.00495905	0.000982156	-3.29559
CAPZA3	0.00495905	0.000982379	-3.29553
ANKRD37	0.00496346	0.000984088	-3.29504
NOS1	0.00497071	0.000986362	-3.29439
EPM2A	0.00499803	0.000994727	-3.29201
ABHD5	0.00502239	0.000999998	-3.29053
DLST	0.00503781	0.00100349	-3.28955
KLF9	0.00506175	0.00100911	-3.28797
PSKH1	0.00512065	0.00102215	-3.28436
GCKR	0.00512098	0.00102264	-3.28422
SLC39A5	0.00512891	0.00102466	-3.28367
GYS2	0.00518245	0.00103623	-3.2805
SYAP1	0.00520403	0.00104142	-3.27909
ABHD10	0.00520403	0.00104186	-3.27897
C12orf40	0.00520853	0.0010432	-3.27861
PKHD1L1	0.00522949	0.00104783	-3.27736
GP6	0.00525988	0.00105614	-3.27513
CD1D	0.00527846	0.00106076	-3.2739
EHBP1	0.00528469	0.00106255	-3.27342
TCEA3	0.00528469	0.0010629	-3.27333
MCCC2	0.00531335	0.00106956	-3.27156
TMED6	0.00536051	0.00108022	-3.26876
GNA14	0.00536051	0.0010804	-3.26871
C16orf78	0.00537583	0.00108394	-3.26778
GRID2	0.00541355	0.00109383	-3.26521
GRPEL1	0.00541939	0.00109755	-3.26425
TRIB1	0.00544373	0.00110359	-3.26269
OR4D2	0.00545682	0.0011076	-3.26166
SULT2A1	0.00548454	0.00111371	-3.26011
UCK1	0.0055102	0.00112077	-3.25831
AGT	0.00562059	0.00114465	-3.25233
ABCA8	0.0056495	0.00115196	-3.25052
KLK13	0.00565668	0.0011539	-3.25004
C20orf141	0.0056813	0.00116019	-3.24849
FCN2	0.0056813	0.00116036	-3.24845
BDNF	0.00570749	0.00116907	-3.24632
C16orf70	0.0057085	0.00117024	-3.24604
SLC25A17	0.00571027	0.0011717	-3.24568
RPH3AL	0.00571027	0.00117185	-3.24565
CYP1A1	0.00572633	0.0011763	-3.24457
EGFLAM	0.00572974	0.00117748	-3.24428
CKM	0.00572999	0.00117802	-3.24415
YIF1A	0.00580153	0.00119761	-3.23945
CFB	0.00581659	0.00120121	-3.23859
SERPING1	0.00581799	0.00120198	-3.23841
PCTP	0.00582564	0.0012043	-3.23786
C2orf16	0.00582564	0.00120454	-3.2378
OR2Y1	0.0058257	0.00120505	-3.23768
RDH11	0.00583974	0.00120853	-3.23686
SCML1	0.00584715	0.00121096	-3.23629
TBX5	0.00585976	0.00121456	-3.23544
OR5AN1	0.00587823	0.00122037	-3.23408
PMP2	0.00593574	0.0012343	-3.23083
TUBA3E	0.00594611	0.00123696	-3.23022
MT1B	0.00594939	0.00123855	-3.22985
GCAT	0.00599791	0.00124925	-3.22739
CABP5	0.00600496	0.00125122	-3.22694
PPEF2	0.00603147	0.00125781	-3.22544
SLC6A1	0.00603147	0.00125856	-3.22526
SLC25A38	0.00603147	0.00126018	-3.2249
C11orf45	0.00603147	0.00126025	-3.22488
MEN1	0.00603147	0.0012603	-3.22487
MOCS2	0.00603227	0.00126097	-3.22472
SULT1A2	0.00603439	0.00126193	-3.2245
GSTA2	0.00603562	0.00126421	-3.22398
CNTN2	0.00605279	0.00126832	-3.22305
ATOH7	0.00608344	0.00127628	-3.22126
CHCHD5	0.00610378	0.00128157	-3.22007
GLCCI1	0.00614506	0.00129395	-3.21732
PYHIN1	0.00614506	0.00129412	-3.21728
AQP10	0.00614506	0.00129438	-3.21722
RNF185	0.00616214	0.00129901	-3.2162
RPUSD3	0.00620196	0.00130793	-3.21423
CCL23	0.00623699	0.00131689	-3.21227
PCSK6	0.00623894	0.00131783	-3.21207
TCEB3	0.00633839	0.0013415	-3.20695
ACO1	0.00637424	0.0013507	-3.20498
CCK	0.00641099	0.00136064	-3.20287
SMARCA2	0.00643281	0.00136843	-3.20123
SLC2A10	0.00643281	0.00136868	-3.20118
DPM3	0.00643281	0.00136922	-3.20106
MAP6D1	0.00643281	0.0013696	-3.20098
FRAT1	0.00644931	0.00137441	-3.19997
COL19A1	0.00644931	0.00137475	-3.1999
PDK4	0.00647539	0.00138235	-3.19831
AR	0.00647539	0.00138248	-3.19828
MPDU1	0.00649807	0.00138842	-3.19705
HOXD11	0.00653207	0.00139646	-3.19538
OR9Q2	0.00662103	0.00141971	-3.19061
DGCR6	0.00662282	0.00142065	-3.19042
PRLR	0.00665588	0.00142942	-3.18864
EHD3	0.00666831	0.00143265	-3.18799
PCCA	0.00668085	0.00143591	-3.18733
CRLS1	0.00668421	0.00143719	-3.18708
MCEE	0.00671574	0.0014451	-3.18549
GUCY2D	0.00672445	0.00144762	-3.18498
SULT1A1	0.00678448	0.00146446	-3.18164
OTP	0.00678808	0.00146581	-3.18137
LIPF	0.00681361	0.00147362	-3.17983
CYP4X1	0.0068217	0.00147683	-3.1792
OR10C1	0.0068217	0.00147709	-3.17915
HOXB13	0.006843	0.00148227	-3.17813
GRAMD2	0.00685715	0.00148592	-3.17742
N4BP2	0.00688484	0.00149308	-3.17603
XDH	0.0069003	0.00149701	-3.17526
SAT2	0.00692515	0.00150357	-3.17399
SLC27A2	0.00694183	0.00150836	-3.17307
TNP1	0.00695721	0.00151287	-3.1722
GPM6B	0.00697902	0.00151996	-3.17084
FGFBP2	0.00699368	0.00152374	-3.17012
DLL3	0.00707501	0.00154503	-3.16609
LYST	0.00709943	0.00155147	-3.16488
TRIM54	0.00709943	0.00155156	-3.16486
C1QB	0.00710102	0.00155251	-3.16469
PRKCH	0.00713115	0.0015603	-3.16323
CD226	0.00715225	0.00156551	-3.16226
CRX	0.00716268	0.0015684	-3.16172
FCGRT	0.00717001	0.00157061	-3.16131
OR4F15	0.00717973	0.00157516	-3.16047
CYP2C18	0.00723276	0.00158983	-3.15777
GSTO1	0.00724013	0.00159206	-3.15736
C8G	0.00727349	0.00160001	-3.15591
PEX14	0.00736179	0.00162315	-3.15171
SLC1A2	0.00740638	0.00163361	-3.14984
GREM2	0.0074129	0.00163567	-3.14947
SUSD3	0.00741688	0.00163717	-3.1492
HSPB7	0.00742098	0.0016387	-3.14893
GRIK2	0.00742285	0.00163974	-3.14874
SDSL	0.00742458	0.00164074	-3.14856
RNASE13	0.00752285	0.00166899	-3.14357
NOG	0.00752285	0.00166901	-3.14357
HTR4	0.00752285	0.00166942	-3.1435
TACR3	0.00753191	0.00167207	-3.14303
GARNL3	0.00755213	0.00167719	-3.14214
LOC401286	0.00756849	0.00168274	-3.14117
KRTAP10-5	0.00768867	0.00171075	-3.13633
ADRA2B	0.0078585	0.00175317	-3.12914
ECHDC2	0.00800989	0.00179166	-3.12276
MGAT2	0.00805164	0.00180303	-3.12089
GPR22	0.00812758	0.00182209	-3.1178
TMEM53	0.00812923	0.00182314	-3.11763
CD81	0.00814964	0.00182909	-3.11667
ATP5S	0.00815162	0.00183036	-3.11646
ARC	0.00815162	0.00183117	-3.11633
CYP1A2	0.00820218	0.00184517	-3.11408
ACACB	0.00824146	0.0018572	-3.11217
CD4	0.00824146	0.00185802	-3.11204
LRRN3	0.0082738	0.0018667	-3.11066
ATP6V0A4	0.00829269	0.00187236	-3.10977
RAET1G	0.00832494	0.00188034	-3.10851
FECH	0.00836193	0.00189011	-3.10698
CACNA1G	0.00837577	0.00189465	-3.10627
CREG2	0.00845747	0.00191597	-3.10296
FGFR1OP	0.008477	0.00192111	-3.10216
SELENBP1	0.00849151	0.00192558	-3.10148
GSG1	0.00850981	0.00193284	-3.10036
CTSS	0.00851773	0.00193607	-3.09987
OR4K14	0.00851817	0.00193689	-3.09974
C1S	0.00854214	0.00194306	-3.0988
AQP7	0.00855641	0.00194703	-3.0982
CLDN5	0.00859987	0.00196126	-3.09604
GADD45G	0.00860825	0.0019639	-3.09564
GPR146	0.00861413	0.00196596	-3.09533
SNX1	0.00862265	0.00196949	-3.09479
IDI2	0.00862391	0.0019711	-3.09455
ALDH3A2	0.00864521	0.00197742	-3.0936
STAB1	0.00866048	0.00198164	-3.09297
RLN2	0.00866201	0.00198304	-3.09276
TTC16	0.00868132	0.0019886	-3.09193
UAP1	0.00868205	0.00199023	-3.09169
NAT8B	0.00868784	0.00199302	-3.09127
GFOD1	0.00872288	0.00200399	-3.08964
COQ3	0.00874267	0.00201001	-3.08875
GLRX5	0.00876447	0.00201576	-3.0879
CPEB3	0.00877755	0.00201951	-3.08735
MAPK8IP1	0.00880214	0.00202665	-3.0863
GPR162	0.00881418	0.00203165	-3.08557
FAM19A3	0.00884675	0.0020399	-3.08436
TSPAN9	0.00886938	0.0020481	-3.08317
ABCC2	0.00888735	0.00205375	-3.08235
ARHGAP25	0.00889052	0.00205523	-3.08213
HCG27	0.00891468	0.00206156	-3.08122
KIAA2013	0.00893855	0.00206783	-3.08031
HUS1	0.00896923	0.00207644	-3.07908
SCN4B	0.00908765	0.00210845	-3.07452
AGTR1	0.00912408	0.00211843	-3.07311
ABCA10	0.00914165	0.00212405	-3.07232
GDPD4	0.00916539	0.00213034	-3.07143
HBD	0.00920463	0.00214023	-3.07005
HBD	0.00920463	0.00214023	-3.07005
TBR1	0.00926878	0.00215827	-3.06754
POLR3H	0.00927326	0.00216135	-3.06712
ALG8	0.00930825	0.00217216	-3.06562
DNAH3	0.00931122	0.00217364	-3.06542
PCDH15	0.00933303	0.00217959	-3.0646
PACSIN3	0.00933303	0.0021803	-3.06451
PLEKHF1	0.00934723	0.0021844	-3.06394
DSCR4	0.00940527	0.00219876	-3.06198
OR8J3	0.00941848	0.00220343	-3.06135
EPO	0.00944467	0.00221274	-3.06009
POLR2J	0.00946401	0.00221807	-3.05937
UBQLN3	0.00946875	0.00222077	-3.059
LILRA6	0.00948398	0.00222594	-3.0583
CYP11A1	0.00948904	0.00222792	-3.05804
AGBL2	0.00951037	0.00223373	-3.05726
CYP4F11	0.0095132	0.0022352	-3.05706
TMEM41B	0.00951669	0.00223682	-3.05684
MLYCD	0.00952632	0.00223988	-3.05643
TLR8	0.00959894	0.00225857	-3.05394
HK3	0.00962794	0.00226621	-3.05293
DCST2	0.00965793	0.0022757	-3.05167
GOLGA1	0.00966201	0.00227883	-3.05126
MYBPH	0.00966201	0.00227978	-3.05114
UBASH3A	0.00967978	0.00228574	-3.05035
KRTAP5-10	0.00971657	0.00229688	-3.04889
CEND1	0.00973278	0.00230153	-3.04828
SEC14L3	0.00982938	0.00232603	-3.0451
BACE1	0.00983028	0.0023279	-3.04486
PDK2	0.00983212	0.00232969	-3.04463
ZIC4	0.00983212	0.00232999	-3.04459
MAPT	0.00983422	0.00233131	-3.04442
LEFTY2	0.0098509	0.0023361	-3.0438
PTGDR	0.00985584	0.0023381	-3.04354
GZMK	0.0098641	0.00234172	-3.04308
RASGRP4	0.0098814	0.00234665	-3.04244
TXN2	0.00996605	0.00236844	-3.03966
ACADS	0.0100155	0.00238187	-3.03796
TSPAN7	0.0100181	0.00238334	-3.03777
ATP8B3	0.0100695	0.00239811	-3.03591
C2orf48	0.0101577	0.00242355	-3.03273
STOML3	0.0102318	0.00244624	-3.02991
DNAJC5G	0.0103082	0.0024671	-3.02735
NRG1	0.0103645	0.00248144	-3.0256
TIGD2	0.0103701	0.00248367	-3.02532
RGS6	0.0104866	0.00251508	-3.02152
OXSM	0.0105353	0.0025312	-3.01959
DLX2	0.0105667	0.00254142	-3.01837
FBXW12	0.0105677	0.00254253	-3.01823
HSPB9	0.0105717	0.00254529	-3.0179
RGN	0.0105845	0.00255015	-3.01733
MME	0.0106136	0.00255895	-3.01628
CLEC3B	0.0106221	0.00256278	-3.01583
MLXIPL	0.0106361	0.00256706	-3.01532
SLA2	0.0106408	0.00256908	-3.01508
DEPDC4	0.0106975	0.00258637	-3.01305
LIMD2	0.0107032	0.00259118	-3.01249
ZMAT5	0.0107032	0.00259135	-3.01246
PBLD	0.0107925	0.00261874	-3.00927
COL25A1	0.0108124	0.00262599	-3.00843
NUDC	0.0108288	0.00263101	-3.00785
GNG13	0.0110058	0.00267759	-3.00251
TNFRSF10D	0.0110381	0.00268794	-3.00134
CDH12	0.0110381	0.00268824	-3.00131
CYB561D2	0.0111106	0.00270868	-2.999
DDX53	0.011137	0.002717	-2.99806
FBXL15	0.0111515	0.00272148	-2.99756
GOLT1A	0.0111979	0.00273564	-2.99598
SCG3	0.011225	0.00274509	-2.99493
BNIPL	0.0112569	0.00275383	-2.99396
FAH	0.011258	0.00275505	-2.99382
ECE2	0.011265	0.00275866	-2.99342
C1orf87	0.0112703	0.0027609	-2.99318
RANBP10	0.011282	0.00276481	-2.99274
SLC6A3	0.0113026	0.00277167	-2.99199
ENPP2	0.0113243	0.00277986	-2.99109
NKG7	0.0113299	0.00278217	-2.99083
CCKBR	0.011417	0.00280645	-2.98818
TREML2	0.0114515	0.00281685	-2.98705
SLC9A4	0.0114762	0.00282389	-2.98629
IFRD2	0.0115063	0.00283228	-2.98538
SOX5	0.0115474	0.00284627	-2.98387
DEFB126	0.0115854	0.00285662	-2.98276
POU2F3	0.0115857	0.0028585	-2.98256
C9orf135	0.0115857	0.00285961	-2.98244
CA10	0.0116181	0.00287016	-2.98131
PGLYRP3	0.0116181	0.00287153	-2.98117
LRRC2	0.0116999	0.00289668	-2.9785
DNPEP	0.011719	0.00290464	-2.97765
CD180	0.011719	0.00290533	-2.97758
EPAS1	0.0118381	0.00293721	-2.97423
C2	0.0119242	0.00296124	-2.97173
CFI	0.0119782	0.00297565	-2.97024
ITGA2B	0.0120892	0.00300761	-2.96696
CCDC71	0.0121194	0.0030189	-2.96581
DKKL1	0.0121344	0.00302466	-2.96522
C1QTNF2	0.0121384	0.00302872	-2.96481
EBI3	0.0121836	0.00304308	-2.96335
DPYD	0.0122052	0.00305157	-2.9625
PQLC2	0.0122296	0.00305972	-2.96167
CCR2	0.0122624	0.00307102	-2.96054
CBFA2T3	0.0122963	0.00308055	-2.95958
ASPA	0.0123085	0.00308464	-2.95917
CHRNA9	0.0123703	0.00310449	-2.9572
PEX19	0.012466	0.00313354	-2.95432
ABCG2	0.012483	0.00313886	-2.9538
USP51	0.0125136	0.00315029	-2.95268
PSD3	0.0125527	0.00316589	-2.95115
C4orf26	0.0125757	0.00317382	-2.95038
SS18L1	0.0127202	0.00321243	-2.94664
C12orf60	0.012811	0.00324291	-2.94372
MAP1LC3C	0.0128785	0.00326216	-2.94189
RASGRF1	0.0129576	0.00328547	-2.93968
SLC6A7	0.0130835	0.00331961	-2.93648
LUZP2	0.0130932	0.00332315	-2.93615
HS3ST6	0.0131146	0.00333189	-2.93533
ZPBP2	0.0131259	0.0033383	-2.93474
OR6K6	0.0132419	0.00337427	-2.93141
OR10T2	0.0132441	0.00337594	-2.93126
SCN1A	0.0132628	0.00338294	-2.93061
DMC1	0.0132719	0.00339086	-2.92989
SRR	0.0132811	0.00339543	-2.92947
SIRT3	0.0133303	0.00341011	-2.92813
HAPLN2	0.0133872	0.00343044	-2.92628
PDHA2	0.0135024	0.00346223	-2.92341
C17orf78	0.0135437	0.00347396	-2.92235
ADIPOR2	0.0136204	0.00349708	-2.92029
GPX5	0.0136674	0.00351029	-2.91911
CSDC2	0.0137612	0.00353903	-2.91657
OR2Z1	0.0137887	0.00355075	-2.91554
LIG4	0.013975	0.00360576	-2.91074
CTNNA3	0.0139873	0.00361013	-2.91036
ARSB	0.0139979	0.00361402	-2.91002
GPAM	0.0140342	0.00362459	-2.90911
TRIM55	0.0140635	0.00363553	-2.90817
OGDHL	0.0140635	0.0036357	-2.90815
AQP3	0.014064	0.00363703	-2.90804
NMNAT1	0.0140931	0.0036469	-2.90719
SPDEF	0.0141542	0.00367106	-2.90513
CDH9	0.0142443	0.00369922	-2.90273
TAAR5	0.014261	0.00370716	-2.90206
TMEM161A	0.0143094	0.00372578	-2.90049
IFNW1	0.0143139	0.00373017	-2.90012
LHX5	0.0143139	0.00373029	-2.90011
RSPO3	0.0143162	0.00373247	-2.89993
EOMES	0.014375	0.0037501	-2.89845
LELP1	0.0144592	0.00377572	-2.89632
LRRC10	0.0144694	0.0037796	-2.89599
ADPRHL1	0.0146088	0.00382708	-2.89207
MORC3	0.0147203	0.00386281	-2.88915
USP44	0.0147203	0.00386371	-2.88908
ANKRD33	0.0147591	0.00387515	-2.88815
SLC13A3	0.0147934	0.00388539	-2.88732
CEACAM1	0.0147966	0.00388749	-2.88715
FEZ1	0.0148471	0.003902	-2.88598
HCST	0.014857	0.00390586	-2.88567
FMO4	0.0148635	0.00390882	-2.88543
ANKRD55	0.0148996	0.00392333	-2.88426
MRPL39	0.0149177	0.00392935	-2.88378
KCNH6	0.014937	0.00393569	-2.88327
ENPP7	0.0149685	0.00394757	-2.88232
TGDS	0.0150102	0.0039608	-2.88127
ANGPTL4	0.0150102	0.00396129	-2.88123
CFP	0.0150172	0.00396441	-2.88098
ALOX12B	0.0150646	0.00397945	-2.87979
NXF3	0.0151239	0.00399968	-2.87819
SLC43A1	0.0151382	0.00400527	-2.87775
TAC1	0.0151652	0.00401367	-2.87709
LRRC40	0.0151689	0.00401722	-2.87681
PRKACA	0.0152078	0.00403007	-2.8758
NNT	0.0152426	0.00404115	-2.87493
GPHB5	0.0152434	0.00404438	-2.87468
AMZ1	0.0152633	0.00405119	-2.87415
SLC19A3	0.0153375	0.00407347	-2.87242
B3GNT4	0.0154345	0.00410443	-2.87002
VNN1	0.0155298	0.00413763	-2.86747
CCIN	0.0156042	0.00416402	-2.86546
CNTD1	0.0157	0.00419618	-2.86302
ATP2B2	0.015719	0.00420391	-2.86244
NTNG1	0.015789	0.00422662	-2.86073
NANOS1	0.0158109	0.00423454	-2.86014
FBXO8	0.0158109	0.00423514	-2.86009
CALCOCO2	0.0158877	0.00425839	-2.85836
FAM71A	0.0158884	0.00426124	-2.85815
APEH	0.0158885	0.00426261	-2.85804
MAGEB18	0.0159228	0.00427313	-2.85726
SOX30	0.0159509	0.00428471	-2.8564
TEPP	0.0159881	0.00429605	-2.85556
PIGW	0.0159957	0.00429945	-2.85531
C16orf54	0.0160054	0.00430338	-2.85502
CSF2	0.0160628	0.00432018	-2.85378
MAPK4	0.0161193	0.00433868	-2.85243
BAG4	0.0161193	0.00433944	-2.85237
GATA3	0.0161433	0.00434863	-2.8517
CLEC10A	0.0161559	0.0043561	-2.85115
KBTBD11	0.0162101	0.00437279	-2.84994
PTGER3	0.0162101	0.00437572	-2.84972
HMGCLL1	0.0162101	0.00437616	-2.84969
TBL1X	0.0163158	0.00441019	-2.84723
CLDN2	0.0163197	0.00441261	-2.84705
PDE3B	0.0163391	0.00442038	-2.84649
IL1RAP	0.0163391	0.00442062	-2.84647
PCYOX1	0.0164793	0.00446547	-2.84326
PLAC9	0.0164958	0.0044722	-2.84278
PKD1L1	0.0164958	0.0044737	-2.84267
SHC4	0.0165192	0.00448187	-2.84209
SFT2D3	0.0165473	0.00449367	-2.84125
COPZ2	0.0165533	0.00450037	-2.84078
CLCN6	0.0165533	0.00450055	-2.84077
DNAH9	0.0166357	0.00452886	-2.83876
CHAT	0.0166509	0.00453617	-2.83825
OLFML1	0.0166509	0.00453719	-2.83818
DUSP14	0.0167016	0.00455664	-2.83681
MED11	0.0168222	0.0045938	-2.83422
LRGUK	0.0168675	0.00460759	-2.83326
IFNA21	0.0169121	0.00462118	-2.83232
C1orf56	0.0169386	0.0046327	-2.83152
IL9R	0.0169434	0.00463808	-2.83115
UGP2	0.0170054	0.00465813	-2.82977
PLA2G2F	0.0171123	0.00469375	-2.82733
TRIM63	0.0171123	0.00469622	-2.82716
NQO2	0.0171123	0.0046975	-2.82708
SYT7	0.0172105	0.00472796	-2.82501
THAP7	0.0172603	0.0047483	-2.82363
LRRC29	0.0172644	0.00475088	-2.82346
ETFB	0.0172661	0.00475279	-2.82333
RCCD1	0.0172852	0.00476063	-2.8228
RARRES2	0.0173418	0.0047802	-2.82148
PIK3R4	0.0173418	0.00478093	-2.82144
DDX51	0.0174586	0.00482341	-2.8186
FAM76B	0.0175238	0.00484534	-2.81714
T	0.0175238	0.00484586	-2.81711
HSD17B14	0.017524	0.00484739	-2.817
KLHDC1	0.0175311	0.00485228	-2.81668
KLHL13	0.0175582	0.00486275	-2.81599
SMO	0.0175593	0.0048655	-2.81581
PCOLCE	0.0175593	0.00486602	-2.81577
CREG1	0.0175606	0.00486784	-2.81565
OR3A1	0.0175743	0.00487312	-2.8153
RAB26	0.017626	0.0048934	-2.81397
TFPI	0.0176425	0.00489947	-2.81357
CD38	0.0176618	0.00490632	-2.81312
SSX1	0.0177179	0.00492668	-2.81179
CSF3	0.0177179	0.00492785	-2.81171
MRPL34	0.0177946	0.00495217	-2.81013
CYP39A1	0.0178756	0.00497773	-2.80847
KLHL21	0.0178766	0.0049809	-2.80827
LY9	0.0178938	0.00498731	-2.80785
CYP4B1	0.018081	0.00504557	-2.80411
CD79A	0.0181195	0.00505936	-2.80323
HCN1	0.01822	0.0050951	-2.80096
FFAR1	0.0182686	0.00511023	-2.8
CHST13	0.018281	0.00511523	-2.79969
ZFAND5	0.0183176	0.00512701	-2.79894
ACTRT1	0.0183439	0.00513891	-2.79819
PAX3	0.0183439	0.005139	-2.79819
SDPR	0.0184086	0.0051587	-2.79695
SRPX	0.0184212	0.00516601	-2.7965
TUSC2	0.0184212	0.00516688	-2.79644
SMTNL2	0.0184297	0.0051708	-2.7962
NEDD4	0.0184353	0.00517391	-2.796
LOC93622	0.0184657	0.00518841	-2.7951
OR1L8	0.0185328	0.00521065	-2.79371
LYPD5	0.0185578	0.00522079	-2.79309
SSTR1	0.0186978	0.00526985	-2.79006
DRD5	0.0187683	0.00529697	-2.7884
SSBP3	0.0188162	0.00531408	-2.78735
FDX1	0.0190091	0.00537496	-2.78366
OR9A2	0.0190954	0.00540608	-2.78179
PMM1	0.0191116	0.00541358	-2.78134
GCG	0.0191324	0.00542489	-2.78066
ADAM2	0.0191324	0.00542593	-2.7806
PCMT1	0.0191891	0.00544572	-2.77941
ZNF781	0.0194075	0.00552254	-2.77486
C8orf31	0.0194075	0.00552348	-2.77481
SEMG2	0.0194914	0.00556191	-2.77255
SLC7A9	0.0196755	0.00562135	-2.76909
LOXHD1	0.01982	0.00567096	-2.76622
OR10A6	0.0198642	0.00568801	-2.76524
C11orf54	0.0199313	0.00571119	-2.76392
OR4D10	0.0199415	0.00571649	-2.76362
GP9	0.0199415	0.00571748	-2.76356
GNG7	0.0200658	0.0057548	-2.76143
ATOH8	0.020068	0.00575711	-2.7613
FGF19	0.0203082	0.00583969	-2.75665
ETFDH	0.0203552	0.00586088	-2.75547
HEBP1	0.0204078	0.00588207	-2.75428
ARSK	0.0204239	0.00589016	-2.75383
SLC31A2	0.0204244	0.00589247	-2.75371
FSTL4	0.0204244	0.00589544	-2.75354
PUSL1	0.0204529	0.00590541	-2.75299
RASL11A	0.0205501	0.0059404	-2.75105
OR5D16	0.0206027	0.00596079	-2.74993
P2RY6	0.0206493	0.00597775	-2.749
ST8SIA3	0.0207263	0.00600352	-2.74759
LMOD3	0.0207569	0.00601867	-2.74676
PROK1	0.0207569	0.00601937	-2.74672
ZNF688	0.0208338	0.00604658	-2.74524
SENP8	0.0208915	0.00606545	-2.74422
COQ6	0.0209186	0.0060786	-2.74351
NINJ2	0.0209464	0.00609197	-2.74279
FBP2	0.0209539	0.00609592	-2.74258
SH2D1A	0.0209601	0.00609948	-2.74238
CACNB2	0.0210259	0.00612414	-2.74106
GBE1	0.0211579	0.00617305	-2.73844
POLR1E	0.0212502	0.00620534	-2.73673
FNDC3A	0.0213285	0.00623002	-2.73542
ZNF34	0.0213317	0.00623276	-2.73528
COQ10A	0.0214448	0.00627119	-2.73325
ABCA9	0.0214727	0.00628297	-2.73264
OR10H1	0.0214878	0.00628921	-2.73231
MS4A3	0.0214943	0.00629292	-2.73212
ZNF577	0.0216654	0.00635122	-2.72908
CACNA1B	0.0217427	0.00637661	-2.72776
NLRP9	0.0217592	0.00638329	-2.72741
SYT15	0.0217595	0.0063852	-2.72732
ERLIN1	0.0217746	0.0063933	-2.7269
SLC22A12	0.021856	0.00642088	-2.72548
HSPB6	0.0218815	0.00643022	-2.725
GMPR	0.0220047	0.00647381	-2.72276
LGMN	0.0221061	0.00650662	-2.72109
SPTA1	0.022238	0.00655744	-2.71852
CACNA1A	0.0222947	0.00657978	-2.7174
OTUD7A	0.0223127	0.00658698	-2.71703
OR5D18	0.0224989	0.00664952	-2.71391
SLC17A1	0.0225007	0.00665378	-2.71369
PINK1	0.0226287	0.00669739	-2.71153
MFSD9	0.0227381	0.00673747	-2.70955
SLAMF9	0.0227741	0.00675384	-2.70874
PNPO	0.0227833	0.00675849	-2.70852
RGMB	0.0228606	0.00678528	-2.7072
OR13C4	0.0229697	0.00682989	-2.70503
PBOV1	0.0229697	0.0068318	-2.70493
PAH	0.0229697	0.00683312	-2.70487
NRG4	0.0229732	0.00683609	-2.70473
CLDN19	0.0230226	0.00685272	-2.70392
CEACAM21	0.0230418	0.00686573	-2.70329
IL1RL1	0.0230418	0.00686814	-2.70317
ABAT	0.0230938	0.00688948	-2.70214
ACOX1	0.0231064	0.00689518	-2.70186
CMA1	0.0233323	0.0069665	-2.69844
MPG	0.0233415	0.00697121	-2.69822
CPT2	0.0233476	0.00697518	-2.69803
CFHR1	0.0233549	0.00698234	-2.69769
C9orf24	0.0234834	0.0070393	-2.69498
PCDH20	0.0235303	0.00705531	-2.69422
ADRB3	0.0235359	0.00705957	-2.69402
PAPSS2	0.0235359	0.00706097	-2.69395
TUBA3C	0.0236902	0.00712522	-2.69093
CCDC96	0.0237123	0.00713385	-2.69053
CGNL1	0.0237472	0.00715034	-2.68976
SLC4A1	0.0238069	0.00717033	-2.68883
ABHD1	0.0239429	0.00722135	-2.68646
ASIP	0.0240171	0.00724777	-2.68524
GJB7	0.0240275	0.00725294	-2.685
SALL4	0.0240636	0.0072679	-2.68431
CHRNA10	0.024109	0.00728768	-2.6834
CITED1	0.0241692	0.00730791	-2.68248
PORCN	0.0241968	0.00732035	-2.68191
SLC13A4	0.0242579	0.00734494	-2.68079
OXER1	0.0242746	0.00735203	-2.68046
APOM	0.0242781	0.00735515	-2.68032
SYCP1	0.0243508	0.00738125	-2.67914
OR2S2	0.024353	0.00738475	-2.67898
CASP3	0.0243652	0.00739177	-2.67866
ARHGEF4	0.0245287	0.00744345	-2.67632
EPB41L5	0.0245449	0.00745042	-2.67601
RND3	0.0245565	0.00745601	-2.67576
SULT6B1	0.0246525	0.0074893	-2.67427
KIF19	0.0246698	0.00749663	-2.67394
DENND2C	0.0247138	0.00751419	-2.67315
FBN3	0.024761	0.00753061	-2.67242
NEFH	0.024895	0.00757975	-2.67024
OR2AK2	0.0249048	0.00758483	-2.67001
SCUBE1	0.0249406	0.00760092	-2.6693
CD8A	0.0249631	0.00761098	-2.66886
CBLN1	0.02499	0.00762129	-2.6684
ABHD2	0.025052	0.00764442	-2.66738
CPEB1	0.0251009	0.00766357	-2.66654
ZFHX4	0.0251347	0.00768024	-2.66581
CD79B	0.0252877	0.00773433	-2.66345
MMAB	0.0254293	0.00778307	-2.66134
LIPG	0.0255702	0.00783698	-2.65901
SHROOM2	0.025717	0.00788412	-2.65699
DBI	0.0257737	0.00790801	-2.65597
LYRM1	0.0258037	0.00792232	-2.65536
CPAMD8	0.0258037	0.00792372	-2.6553
THAP6	0.0258337	0.00793513	-2.65482
BCKDHA	0.0258752	0.00795657	-2.65391
CHST7	0.0259467	0.00798074	-2.65288
OR5AP2	0.0259823	0.00799388	-2.65233
WISP2	0.0259838	0.00799768	-2.65217
MRPS23	0.0261152	0.00804576	-2.65014
BMPER	0.0261402	0.00805567	-2.64973
CPXCR1	0.0261758	0.00806883	-2.64918
ASMTL	0.0262066	0.00808053	-2.64869
ZIK1	0.0262983	0.00811366	-2.6473
THEG	0.0262983	0.00811545	-2.64723
KCNQ2	0.0263665	0.00813872	-2.64626
CHD5	0.0264943	0.00818708	-2.64426
ALOX12	0.0266665	0.00824926	-2.64169
IFIT1	0.0268233	0.00830907	-2.63925
SOX14	0.0268863	0.00833311	-2.63827
RILP	0.0269438	0.00835546	-2.63736
CSPG5	0.0269981	0.00837683	-2.63649
FUT7	0.0270301	0.00839361	-2.63581
ZDHHC11	0.0270337	0.00839925	-2.63558
FAHD1	0.027059	0.00841166	-2.63508
CFD	0.0270793	0.00842253	-2.63465
MATK	0.0272763	0.00849494	-2.63174
PIGP	0.0272763	0.00849529	-2.63172
IGSF10	0.0273635	0.00852936	-2.63036
SMARCA1	0.0274994	0.00857476	-2.62856
ASGR1	0.027556	0.00860328	-2.62743
ATP2A1	0.0276593	0.00864483	-2.62579
IL1RL2	0.0276825	0.00865441	-2.62541
SIAH2	0.0279335	0.00874419	-2.6219
SS18L2	0.0280284	0.0087838	-2.62036
MYCT1	0.0281233	0.0088211	-2.61891
ADRB1	0.0281233	0.00882535	-2.61875
SEMA6C	0.0281263	0.00882869	-2.61862
CACNA1S	0.028129	0.00883269	-2.61846
DLX3	0.0282289	0.00887277	-2.61692
CCDC13	0.0283124	0.00890307	-2.61575
CD19	0.0283217	0.00890908	-2.61552
ATOX1	0.0284473	0.00895816	-2.61365
DHRS2	0.0285674	0.00899838	-2.61212
CD96	0.0285857	0.00900709	-2.61178
SELV	0.0286011	0.00901623	-2.61144
C1QL4	0.0286178	0.00902389	-2.61115
CDX2	0.0286903	0.00904917	-2.61019
IL6R	0.0286929	0.00905932	-2.60981
AK1	0.0287649	0.00908479	-2.60885
GRM4	0.029006	0.00916653	-2.60578
EPHA8	0.029006	0.0091703	-2.60564
DGCR14	0.0290639	0.00919391	-2.60476
APOA4	0.029079	0.00920603	-2.60431
PLA2G2A	0.0291854	0.00924905	-2.60271
ROBO4	0.0291854	0.00924955	-2.60269
DCTD	0.0292125	0.00926059	-2.60228
SOHLH1	0.0292284	0.00926809	-2.602
DCST1	0.0292402	0.00927675	-2.60168
MTFMT	0.0292403	0.00927923	-2.60159
DECR1	0.0292546	0.00928869	-2.60124
ST8SIA2	0.0292999	0.00931287	-2.60035
CCDC110	0.0293888	0.00934615	-2.59913
CMTM8	0.0293983	0.00935165	-2.59892
GADD45A	0.0294206	0.0093637	-2.59848
MAN2B2	0.0294479	0.00937486	-2.59807
SLC25A34	0.0294744	0.00938578	-2.59767
SPDYC	0.029505	0.00939799	-2.59723
PRDX6	0.029517	0.00940679	-2.59691
RIMS4	0.0295419	0.00941722	-2.59652
POU3F1	0.0296792	0.00946597	-2.59475
GPR1	0.0296846	0.0094702	-2.5946
ENPEP	0.0297758	0.00950431	-2.59336
RXRG	0.0299527	0.00957387	-2.59085
ITK	0.0299527	0.00957436	-2.59083
MYL4	0.0299527	0.0095759	-2.59078
GNAT1	0.0300667	0.0096174	-2.58929
SCNN1B	0.0301543	0.00964794	-2.5882
AIRE	0.0302132	0.00966934	-2.58744
ZNF615	0.0303646	0.00972547	-2.58544
HIBADH	0.0303867	0.00973764	-2.58501
ZCCHC12	0.0304184	0.00975295	-2.58447
TNFSF8	0.0304743	0.00977544	-2.58367
TIMM17A	0.0304743	0.00977599	-2.58365
NEU2	0.0304866	0.00978506	-2.58333
ABCA4	0.030489	0.00978939	-2.58318
KLRF1	0.0304971	0.0097987	-2.58285
AADAT	0.0305058	0.00980658	-2.58258
ARMC6	0.0305068	0.00980952	-2.58247
LACTB2	0.0305115	0.0098136	-2.58233
IL18RAP	0.0306148	0.00985969	-2.58071
LHX3	0.0306477	0.00987289	-2.58025
ERLIN2	0.0306576	0.00987866	-2.58005
TMEM38A	0.0306578	0.00988283	-2.5799
PHF21B	0.0306578	0.00988388	-2.57987
ST7	0.0306666	0.00988929	-2.57968
ALOX15	0.0307167	0.0099132	-2.57884
ALPP	0.0308322	0.00996603	-2.57701
CACNG4	0.0308654	0.00998048	-2.5765
RFX4	0.0308654	0.00998195	-2.57645
TMEM88	0.0308691	0.00998575	-2.57632
BEST4	0.0309348	0.0100148	-2.57532
MUT	0.0309492	0.0100221	-2.57507
SETD3	0.0310465	0.0100562	-2.57389
TNNC1	0.0312845	0.0101517	-2.57062
VN1R4	0.0314431	0.0102111	-2.5686
FAM46B	0.0315005	0.0102324	-2.56787
PARP2	0.0316385	0.0102914	-2.56588
NIPSNAP3A	0.0316468	0.0102986	-2.56564
SLC17A5	0.0317053	0.0103203	-2.56491
MMP21	0.0317648	0.010353	-2.56381
DCUN1D3	0.03186	0.0103894	-2.56259
FAM124A	0.0319168	0.0104156	-2.56172
HAPLN4	0.0319349	0.0104246	-2.56142
DOLK	0.0319363	0.0104277	-2.56131
CST5	0.0319692	0.0104439	-2.56078
RNF175	0.0320397	0.0104696	-2.55992
TAF5	0.032172	0.010521	-2.55822
ELAVL3	0.0321952	0.0105367	-2.5577
NPPA	0.032294	0.0105717	-2.55655
MPPED1	0.0324038	0.0106104	-2.55528
ABLIM3	0.0325173	0.0106571	-2.55375
ING1	0.0325924	0.0106909	-2.55264
CLPP	0.0326575	0.010717	-2.55179
LHX6	0.0326575	0.0107182	-2.55176
KLHL34	0.0331808	0.0109151	-2.54541
GYPE	0.0333098	0.0109603	-2.54396
RABEP1	0.0335079	0.0110368	-2.54153
DNAI1	0.0335599	0.0110624	-2.54072
LRRC47	0.0336775	0.01112	-2.53891
MLN	0.0337189	0.0111403	-2.53827
BCL2L12	0.0337251	0.0111452	-2.53811
AKAP6	0.0337716	0.0111712	-2.5373
MRPL36	0.0337716	0.0111719	-2.53727
PRRG4	0.0337804	0.011178	-2.53708
ADAMTS13	0.0338044	0.0111923	-2.53664
NFIA	0.0338044	0.0111942	-2.53658
HIST1H1A	0.0338999	0.0112286	-2.5355
PCDHA5	0.0339092	0.0112346	-2.53532
KLHDC8B	0.0340203	0.01128	-2.5339
KCNJ13	0.0341691	0.0113408	-2.53202
C8orf46	0.0342857	0.0113853	-2.53065
KCNQ5	0.0343133	0.011406	-2.53001
MYO16	0.0345418	0.0115023	-2.52706
ADCY8	0.0345729	0.0115156	-2.52665
ABTB2	0.0346306	0.0115416	-2.52586
ALKBH7	0.034649	0.0115573	-2.52538
ARMC5	0.0346738	0.0115725	-2.52492
PDLIM5	0.0347	0.0115871	-2.52448
TBX3	0.0347667	0.0116123	-2.52371
OAT	0.0347715	0.0116168	-2.52358
SLC26A8	0.0349498	0.0116852	-2.52151
GLIS1	0.0349887	0.0117012	-2.52103
LMO2	0.0350671	0.0117371	-2.51995
TBX15	0.0351745	0.011784	-2.51855
MTCH2	0.0353278	0.0118457	-2.51671
LRRC61	0.0353278	0.0118473	-2.51666
CPVL	0.0353697	0.0118673	-2.51607
HTR7	0.0355146	0.0119283	-2.51426
KRT12	0.0355914	0.0119656	-2.51316
HGF	0.0356545	0.0119958	-2.51227
ECM2	0.0356823	0.0120112	-2.51182
GNGT2	0.0357158	0.0120255	-2.5114
RHBG	0.0357203	0.012033	-2.51117
TMED5	0.0357205	0.0120361	-2.51108
CCR1	0.0357444	0.0120472	-2.51076
GNG4	0.0357596	0.0120553	-2.51052
RBPMS2	0.0358329	0.012083	-2.50971
FADS6	0.0358332	0.0120881	-2.50956
SERINC5	0.0358506	0.012098	-2.50927
LILRB1	0.0358981	0.0121171	-2.50872
CMTM5	0.0359921	0.0121547	-2.50762
GCNT2	0.0360049	0.0121622	-2.5074
PNMA3	0.0361374	0.0122192	-2.50575
INPP5B	0.036216	0.0122518	-2.50481
SLC22A14	0.0363125	0.0122936	-2.5036
ALX3	0.036356	0.0123145	-2.503
OPN1LW	0.0363679	0.0123246	-2.50271
SOAT2	0.0363696	0.0123302	-2.50255
ZBTB32	0.0364262	0.0123628	-2.50162
RAB3IL1	0.0365752	0.0124287	-2.49973
MEOX1	0.0368281	0.0125302	-2.49685
BAIAP2	0.0370615	0.0126161	-2.49443
OR4N5	0.0370615	0.0126189	-2.49435
GZMH	0.0371431	0.0126553	-2.49332
FLJ44635	0.0371431	0.0126559	-2.49331
SAA2	0.0371535	0.0126628	-2.49312
JAKMIP2	0.0371558	0.0126667	-2.49301
KRT76	0.0372409	0.0126988	-2.49211
GOT1	0.0372616	0.0127143	-2.49167
ITPKB	0.037315	0.0127367	-2.49105
ANGEL1	0.0373962	0.0127675	-2.49019
OR52K2	0.0374431	0.0127867	-2.48966
RBKS	0.0376144	0.0128547	-2.48777
NLRP14	0.0377499	0.0129042	-2.4864
OR52N2	0.0378958	0.0129604	-2.48486
CYBB	0.037971	0.0129949	-2.48391
KREMEN1	0.0381153	0.0130579	-2.48219
GCK	0.0381615	0.0130834	-2.48149
SLC7A8	0.0382311	0.0131201	-2.48049
PFKFB1	0.0382923	0.0131508	-2.47966
DHTKD1	0.0382954	0.0131551	-2.47954
CCDC28A	0.0383777	0.0131921	-2.47854
PPID	0.0386126	0.0132933	-2.47581
PEX5L	0.0388149	0.0133714	-2.47372
HES2	0.0388149	0.0133724	-2.47369
OR6C75	0.038985	0.0134379	-2.47195
ART5	0.0390542	0.013465	-2.47123
HMP19	0.0390671	0.0134728	-2.47102
SCGB3A1	0.039099	0.0134871	-2.47064
GJA4	0.0391514	0.013515	-2.4699
DNAJC4	0.0391689	0.0135299	-2.46951
THOP1	0.0391689	0.0135309	-2.46948
PANK1	0.0391796	0.0135379	-2.4693
TMEM42	0.0393612	0.0136173	-2.4672
VAMP5	0.0394045	0.0136422	-2.46655
FBXO7	0.0394313	0.0136548	-2.46622
PRX	0.0394334	0.0136617	-2.46604
PDE2A	0.0394415	0.0136716	-2.46578
CCL19	0.039477	0.0136872	-2.46537
ADCY9	0.0394846	0.0136932	-2.46521
PDE11A	0.0395242	0.0137202	-2.46451
CCDC27	0.0395402	0.0137307	-2.46423
DDX54	0.0395402	0.0137324	-2.46419
CASR	0.0395968	0.0137587	-2.4635
CRHBP	0.0399558	0.0139036	-2.45974
PLCXD2	0.040105	0.0139618	-2.45825
ANGPTL7	0.0402106	0.0140126	-2.45694
MBP	0.0403743	0.0140867	-2.45505
BET1	0.0405148	0.0141425	-2.45362
PPY	0.0405241	0.0141524	-2.45337
C12orf29	0.0405241	0.0141526	-2.45337
PKP2	0.0407663	0.0142457	-2.45101
CRYBA4	0.0407663	0.014248	-2.45095
OR4A16	0.040862	0.0142912	-2.44986
MYOM2	0.040976	0.0143345	-2.44877
KRTAP10-2	0.04115	0.0144023	-2.44707
SLC25A22	0.041203	0.0144244	-2.44652
MIS12	0.0412437	0.014449	-2.4459
TACR2	0.0413327	0.0144906	-2.44487
CABP4	0.0413777	0.0145099	-2.44439
SEMA6D	0.0414864	0.0145585	-2.44318
PRKAG2	0.0416121	0.0146096	-2.44192
SAMD4A	0.0416835	0.0146487	-2.44095
KRT78	0.0417058	0.01466	-2.44067
LDB3	0.0417149	0.0146703	-2.44042
SUCLG2	0.0417646	0.0146948	-2.43982
PVALB	0.0420778	0.0148227	-2.43668
PRDM14	0.0421256	0.0148473	-2.43608
RPL22	0.0421256	0.0148482	-2.43606
ZNF646	0.0422064	0.0148902	-2.43504
MRPL32	0.0422398	0.0149082	-2.4346
TM9SF1	0.0423854	0.014991	-2.4326
MSRB2	0.042487	0.0150312	-2.43163
TIGD6	0.0424908	0.0150361	-2.43151
RNASE6	0.0426084	0.0150813	-2.43042
MFAP4	0.0429789	0.0152233	-2.42702
SLC24A4	0.0430875	0.015269	-2.42594
OS9	0.0431564	0.015297	-2.42527
SNTB1	0.0432222	0.015324	-2.42463
LRAT	0.0433432	0.0153742	-2.42344
LGR4	0.0433576	0.0153836	-2.42322
RAB40A	0.043417	0.015415	-2.42248
FAAH	0.0434271	0.0154222	-2.42231
INHBE	0.0434744	0.0154427	-2.42183
P2RX2	0.0436219	0.0155024	-2.42042
PRTN3	0.0437427	0.0155513	-2.41928
CR1	0.0437427	0.0155527	-2.41925
IQGAP2	0.0439646	0.015639	-2.41723
PAQR9	0.0444052	0.0158182	-2.41308
PLCG2	0.0445868	0.0158903	-2.41142
SLC5A9	0.0445883	0.0158946	-2.41133
ELAC1	0.0446525	0.0159213	-2.41071
MYF6	0.044689	0.0159381	-2.41033
GGH	0.0449031	0.0160484	-2.40781
ITPR2	0.0449398	0.0160695	-2.40733
CASP9	0.0449495	0.0160802	-2.40709
SCGB1D2	0.0450119	0.0161178	-2.40624
PCDH10	0.0450119	0.0161186	-2.40622
PXT1	0.0450119	0.0161214	-2.40616
RASGEF1C	0.0450557	0.0161447	-2.40563
CISH	0.045308	0.0162503	-2.40324
RBMS3	0.0453401	0.0162718	-2.40276
MTRR	0.0453401	0.0162733	-2.40273
CACNG1	0.0454218	0.0163065	-2.40198
C17orf58	0.0454218	0.0163103	-2.4019
EIF2AK4	0.0455267	0.0163517	-2.40097
C1RL	0.0455407	0.016372	-2.40052
CCL5	0.0456421	0.0164131	-2.3996
KLC4	0.0457906	0.0164846	-2.39801
ZMYND12	0.0457906	0.0164851	-2.398
SCGB1D1	0.0457911	0.0164891	-2.39791
KLHL2	0.0458066	0.0165017	-2.39763
OR4S2	0.0458381	0.0165176	-2.39727
ASB9	0.0458558	0.0165278	-2.39705
HS3ST3B1	0.0459538	0.0165709	-2.39609
TNFRSF1B	0.0460067	0.0165977	-2.3955
RMND1	0.0462558	0.0167032	-2.39318
TRDN	0.0462819	0.0167165	-2.39289
IL5	0.0463449	0.016747	-2.39221
SLC10A4	0.0465856	0.0168575	-2.3898
SLC30A1	0.04659	0.0168631	-2.38968
AKAP4	0.0466403	0.0168852	-2.3892
ALG2	0.0466565	0.016895	-2.38899
IL21	0.0466705	0.0169095	-2.38867
OR52A5	0.0466705	0.0169118	-2.38862
SCARA5	0.0468366	0.0169759	-2.38723
ANKS1A	0.0468995	0.0170106	-2.38648
PTRH1	0.0469823	0.0170515	-2.38559
CXCL2	0.0469823	0.0170525	-2.38557
COBLL1	0.0472306	0.0171505	-2.38346
NEUROD2	0.0472515	0.0171621	-2.38322
UNC45B	0.0472779	0.0171768	-2.3829
TK2	0.0473907	0.0172326	-2.38171
CMTM2	0.0473975	0.0172391	-2.38157
SH3BP5	0.0474161	0.0172498	-2.38134
C19orf12	0.0474838	0.0172785	-2.38073
DDX24	0.0475384	0.0173063	-2.38013
EPHB1	0.0478095	0.0174131	-2.37787
VGLL2	0.0478181	0.0174202	-2.37772
OR4C3	0.0478984	0.0174561	-2.37696
FBXW5	0.0481232	0.0175539	-2.37489
FBXL14	0.0481232	0.0175558	-2.37486
TPPP	0.0481424	0.0175708	-2.37454
CD1C	0.0483198	0.0176558	-2.37276
AQP8	0.0483431	0.0176725	-2.37241
HSD17B7P2	0.048421	0.0177173	-2.37147
NDUFB1	0.048484	0.0177444	-2.37091
KCNH2	0.0488149	0.0178819	-2.36805
GRIN1	0.0488574	0.0179016	-2.36765
OR10X1	0.048943	0.0179412	-2.36683
CPA6	0.0490412	0.0179855	-2.36592
MTSS1	0.0490501	0.0179929	-2.36576
SPN	0.0496543	0.0182584	-2.36034
NOX1	0.0497163	0.0182875	-2.35975
HPN	0.0497643	0.0183093	-2.3593
FZD10	0.049793	0.0183282	-2.35892
CRB1	0.0498075	0.0183378	-2.35873
UGT3A2	0.0498761	0.0183714	-2.35805
SYT14	0.0498946	0.0183824	-2.35782
CPNE5	0.0499076	0.0183956	-2.35756
RAB7A	0.0499973	0.0184329	2.35681
KCTD10	0.0499022	0.0183895	2.35768
PARVA	0.0498462	0.0183562	2.35835
JPH1	0.0497728	0.0183166	2.35915
POLD3	0.0496543	0.0182605	2.36029
NUDCD3	0.0496317	0.0182438	2.36063
TUBD1	0.0495766	0.0182194	2.36113
LTBP3	0.049445	0.0181669	2.3622
RPS24	0.0493928	0.0181435	2.36268
ELF1	0.0493844	0.0181363	2.36282
ZXDC	0.0493432	0.018117	2.36322
DEGS1	0.0493146	0.0181023	2.36352
TCF4	0.0491678	0.0180443	2.36471
CATSPER2	0.0490576	0.0179997	2.36562
PLD1	0.0490035	0.0179675	2.36629
STIP1	0.0489275	0.0179315	2.36703
TLE3	0.0486175	0.0178055	2.36964
TM9SF3	0.0486082	0.0177981	2.36979
EVPL	0.0485143	0.0177596	2.37059
MEF2D	0.048421	0.017717	2.37148
CANX	0.048421	0.0177121	2.37158
KLHL18	0.048421	0.0177067	2.3717
PIAS1	0.0483431	0.0176707	2.37245
MTIF2	0.0482657	0.017632	2.37326
SH3YL1	0.0482048	0.0176057	2.37381
DUSP11	0.0481983	0.0175993	2.37394
VAMP8	0.0481424	0.0175748	2.37446
SPG21	0.0481232	0.0175597	2.37477
PML	0.0480819	0.0175325	2.37535
STAM2	0.0479374	0.0174758	2.37654
RHOF	0.0478984	0.0174575	2.37693
PRKAR1A	0.0476294	0.0173435	2.37934
ZNF326	0.0475198	0.0172956	2.38036
BBS2	0.0473907	0.0172304	2.38175
CNKSR1	0.0473521	0.0172106	2.38218
NR2F2	0.0472779	0.0171797	2.38284
YWHAE	0.0471775	0.0171273	2.38396
PCBP2	0.046933	0.0170267	2.38613
ENC1	0.0468837	0.0170009	2.38669
TIA1	0.0468415	0.0169817	2.3871
NFE2L2	0.0466705	0.0169096	2.38867
SPTAN1	0.04652	0.0168299	2.3904
DNAJB12	0.0463715	0.0167722	2.39166
SPAST	0.0463715	0.0167709	2.39169
TXNDC12	0.0463462	0.0167553	2.39203
FMNL2	0.0463462	0.0167534	2.39208
PPM1F	0.0463449	0.0167447	2.39227
TAF1C	0.0461614	0.0166652	2.39401
TIPIN	0.0461372	0.0166526	2.39429
TOMM40	0.0461037	0.0166366	2.39464
ZNF624	0.0459952	0.0165897	2.39568
ZNF250	0.0458621	0.016534	2.39691
UBL4A	0.0458066	0.0165024	2.39761
ANKRD39	0.0457143	0.0164499	2.39878
CD44	0.0456821	0.0164345	2.39912
NSUN7	0.0456421	0.0164163	2.39953
SURF6	0.0455407	0.0163721	2.40051
PRDM8	0.0455407	0.0163662	2.40065
GINS2	0.0455384	0.0163598	2.40079
GPRC5B	0.0453285	0.0162615	2.40299
MAGEF1	0.0452951	0.0162419	2.40343
ERCC2	0.0451932	0.0162015	2.40434
ITPKC	0.0450576	0.0161491	2.40553
CDH1	0.0450437	0.0161366	2.40581
LBR	0.0450119	0.0161176	2.40624
TXNRD2	0.0450119	0.0161075	2.40647
NPNT	0.0449398	0.0160729	2.40726
NOTCH3	0.0449222	0.016059	2.40757
SMTN	0.0448656	0.0160313	2.4082
DPP3	0.0447957	0.0160025	2.40886
RGS10	0.0447957	0.016002	2.40887
SEMA7A	0.0447957	0.0160015	2.40888
ERGIC2	0.0447931	0.0159903	2.40914
PMAIP1	0.0447668	0.0159771	2.40944
SRP19	0.0447012	0.0159499	2.41006
U2AF1	0.0447012	0.0159496	2.41007
CLCC1	0.0444226	0.0158281	2.41286
CBX6	0.0444052	0.0158155	2.41315
CHKA	0.0443511	0.0157914	2.4137
EXO1	0.0443028	0.0157705	2.41418
REEP4	0.0442883	0.0157616	2.41439
DLG5	0.0442554	0.0157462	2.41475
CCDC59	0.0439158	0.0156179	2.41772
FOXP1	0.0436219	0.0154995	2.42049
NDUFV1	0.0433648	0.0153928	2.423
SLC38A6	0.0433576	0.0153866	2.42315
DPF2	0.0433157	0.0153608	2.42376
PDCL	0.0430129	0.0152389	2.42665
ABCC4	0.0429789	0.0152219	2.42706
TMTC2	0.0426132	0.0150866	2.43029
STX1A	0.0423854	0.0149917	2.43258
PELI3	0.0423822	0.0149834	2.43278
GTF3C3	0.0423456	0.0149669	2.43318
JSRP1	0.0423456	0.0149646	2.43324
CTSA	0.0423456	0.0149601	2.43334
TTLL1	0.0422537	0.0149237	2.43422
PHF14	0.0422537	0.0149233	2.43423
QARS	0.0422537	0.0149197	2.43432
TDRD3	0.0422064	0.0148928	2.43497
CDYL	0.0421474	0.0148649	2.43565
CENPQ	0.0421257	0.0148537	2.43593
SPAG16	0.0421256	0.0148501	2.43601
DCBLD1	0.0420778	0.0148204	2.43674
POF1B	0.0420552	0.0148076	2.43705
C12orf45	0.0419175	0.0147556	2.43832
SOCS4	0.0418426	0.0147257	2.43905
CDKAL1	0.0417448	0.0146843	2.44007
SCGN	0.0417149	0.0146683	2.44047
CDC37	0.0416693	0.0146402	2.44116
ANXA1	0.0416534	0.0146311	2.44138
PALB2	0.0416125	0.0146132	2.44183
CAP1	0.0415508	0.0145845	2.44253
C1orf116	0.0414478	0.0145414	2.4436
HSD11B2	0.0414438	0.0145366	2.44372
SLC9A7	0.041331	0.0144866	2.44497
ROR1	0.0412885	0.0144682	2.44542
NIF3L1	0.0412388	0.0144438	2.44603
RAVER2	0.0412367	0.0144396	2.44614
HAS2	0.0410092	0.0143496	2.44839
PAF1	0.04086	0.0142871	2.44996
HEATR1	0.0407663	0.0142509	2.45088
MTBP	0.0405773	0.0141746	2.45281
RABGAP1	0.0404824	0.0141278	2.454
BUB3	0.0403434	0.0140725	2.45541
CREB3L2	0.0403166	0.0140597	2.45573
NSUN2	0.0403166	0.0140597	2.45573
IFT80	0.0403166	0.0140563	2.45582
INTS2	0.0402106	0.0140095	2.45702
TTC19	0.0401489	0.0139844	2.45766
SERPINE2	0.0401147	0.0139691	2.45806
TMEM182	0.040105	0.0139623	2.45823
TMEM41A	0.0399448	0.0138965	2.45993
CASP4	0.0399437	0.0138927	2.46002
XPO4	0.0398392	0.013853	2.46105
PSMD10	0.0397774	0.0138282	2.4617
YIF1B	0.0397709	0.0138226	2.46184
TRIM5	0.0395968	0.0137582	2.46351
NPLOC4	0.039514	0.0137134	2.46469
E2F7	0.0394919	0.0137024	2.46497
HOXB2	0.0394919	0.0136998	2.46504
IGFBP5	0.0394394	0.0136675	2.46588
BAG5	0.0394334	0.0136621	2.46603
PTPN1	0.0393778	0.0136296	2.46688
SPHK1	0.0393642	0.0136216	2.46709
PDCD10	0.0393545	0.0136116	2.46735
DNTTIP1	0.0393243	0.0135979	2.46771
NUP43	0.0392421	0.0135662	2.46855
KIF1B	0.0391966	0.0135471	2.46905
PPP1R12B	0.0391573	0.0135203	2.46976
KLF7	0.039147	0.0135102	2.47003
PAM	0.0391024	0.0134915	2.47052
GNPDA2	0.03882	0.0133778	2.47355
TRIM8	0.0388149	0.0133727	2.47369
CFTR	0.0385782	0.0132782	2.47622
HMMR	0.0385714	0.0132726	2.47637
SUSD2	0.0385511	0.0132624	2.47664
ADAM28	0.0384698	0.0132312	2.47749
HIST1H4H	0.0383926	0.0132014	2.47829
MPV17	0.0383777	0.013193	2.47852
ETV5	0.0383777	0.0131918	2.47855
RPL39L	0.0382859	0.0131454	2.47981
ZNF792	0.0382723	0.0131375	2.48002
IFI35	0.0382288	0.0131161	2.4806
NDUFA13	0.0382254	0.0131117	2.48072
HERC2	0.0381719	0.0130902	2.48131
PPP1R12A	0.0381592	0.0130794	2.4816
ZKSCAN4	0.0381321	0.0130669	2.48194
PIGS	0.0380553	0.0130342	2.48283
CXCL1	0.0380553	0.0130311	2.48292
POLD1	0.0380295	0.0130189	2.48325
ZNF227	0.037971	0.0129957	2.48389
APEX2	0.0379089	0.0129681	2.48464
SNRPB2	0.0378779	0.0129511	2.48511
CSNK1G3	0.0375876	0.0128424	2.48811
FLRT2	0.0375296	0.0128194	2.48875
KIAA0319L	0.0372616	0.0127153	2.49165
KCNE4	0.0372539	0.0127064	2.49189
[truncated: 2,382 more rows]
