# Supplementary material for: Integrative In Silico and In Vitro Transcriptomics Analysis Revealed Gene Expression Changes and Oncogenic Features of Normal Cholangiocytes after Chronic Alcohol Exposure
Source: Int J Mol Sci. 2019 Nov 28;20(23):5987. doi: 10.3390/ijms20235987 (PMC6928606; doi:10.3390/ijms20235987)
Supplement: Supplementary file 1 [file ijms-20-05987-s001.zip › ijms-635993-Supplementary for XML/Table S2 DEGs from RNA Seq.xlsx]

## Sheet: Sheet1
Gene name	P-value	Adj P- value	Z- value
FST	4.62e-13	5.52e-09	-7.23614
DIO2	3.34e-12	2e-08	-6.96251
TNFSF18	6.35e-11	2.53e-07	-6.5352
CSF2	4.92e-10	1.47e-06	-6.22149
AC011495.1	4.59e-09	1.1e-05	-5.86156
RGMB	2.27e-08	4.52e-05	-5.59043
NUAK2	7.14e-08	0.000121972	-5.3877
HMGA2	2.3e-07	0.000321347	-5.17315
PIM1	2.42e-07	0.000321347	-5.16399
PTX3	5.17e-07	0.000618989	-5.01975
CTXN1	7.4e-07	0.000667278	-4.95047
PFN1P1	7.47e-07	0.000667278	-4.94862
C8orf82	7.59e-07	0.000667278	-4.94574
C4orf48	7.81e-07	0.000667278	-4.9401
AC078817.1	9.3e-07	0.00071113	-4.90592
NR4A3	9.51e-07	0.00071113	4.90151
ADAMTS1	1.17e-06	0.000825367	-4.86018
PSG1	1.43e-06	0.000953175	-4.82021
EDIL3	2.18e-06	0.00137466	4.73569
VGLL2	2.66e-06	0.00151339	-4.69574
INAFM1	3.33e-06	0.00180986	-4.64946
CEBPB	4.37e-06	0.0021801	-4.5928
VEGFC	6.12e-06	0.00281694	-4.52214
ZNF579	8.04e-06	0.00356456	-4.464
GLIPR2	9.34e-06	0.00385276	4.43194
HMGA1	1.03e-05	0.00405396	-4.41097
RPS18P12	1.05e-05	0.00405396	-4.40652
KRT19	1.09e-05	0.00405765	-4.39944
G0S2	1.24e-05	0.00450931	-4.36977
EGR1	1.62e-05	0.00571679	4.31107
CTU1	2.06e-05	0.00684513	-4.25832
SLC9A3-AS1	2.24e-05	0.00722937	4.23994
MMP3	2.85e-05	0.00875599	-4.18479
LINC00473	3.15e-05	NA	4.16238
HSPA12A	3.42e-05	0.00994574	4.14372
AC145098.2	3.49e-05	0.00994574	4.13879
KRT34	4.21e-05	0.0115288	-4.09588
CCDC85B	4.24e-05	0.0115288	-4.094
TTLL3	4.46e-05	0.0118446	4.08251
PSG7	5.41e-05	0.0140618	-4.03732
TUBBP2	6.74e-05	0.0161487	-3.98532
PLEKHH1	7.13e-05	0.0164305	3.97195
ABCA1	8.15e-05	0.0180582	-3.93993
TRIM38	0.000100144	0.0213951	3.89024
ZNF580	0.000107531	0.0221884	-3.87294
HOMER1	0.000108923	0.0221884	3.8698
TUBB	0.000111276	0.0221884	-3.86459
FOS	0.000119106	0.0230173	3.84796
AL138885.3	0.000119281	0.0230173	3.8476
CD58	0.000122945	0.0233479	3.84018
FHL1	0.000150742	0.0274697	3.78984
TRPC4	0.000151538	0.0274697	-3.78854
AC108134.1	0.000156617	NA	3.78034
RPS13P2	0.00022787	0.0352412	-3.68593
JAZF1	0.000229757	0.0352412	3.68383
MYO7B	0.000251967	0.0376558	3.66025
AKT3	0.000256909	0.0376558	-3.65527
HLA-B	0.000273239	0.0389171	-3.63943
EEF1A1P13	0.000302371	0.0420648	-3.61326
ADAMTS14	0.000306293	0.0421205	3.60992
FTL	0.000319332	0.0429959	-3.59909
DUSP10	0.000335386	0.0442923	-3.58631
AC138393.1	0.000342871	0.044478	3.58055
HSP90AB3P	0.000372871	0.0469582	-3.55858
TSC22D3	0.000382396	0.0476562	3.55194
SNRPGP10	0.000408273	0.0496005	-3.53468
AL645608.8	0.000410545	0.0496005	3.53321
KRT33B	0.000414526	0.0496005	-3.53066
GFPT2	0.000418727	0.0496005	3.52799
RNF207	0.000433131	0.0506124	3.51903
AHSA2P	0.000455651	0.0524105	3.50556
SYNRG	0.000460297	0.0524105	3.50286
MC1R	0.000464353	0.0524105	3.50052
AL080243.2	0.000480661	0.0529525	-3.49131
RNF139-AS1	0.000483111	0.0529525	3.48995
ZNF711	0.000486859	0.0529525	3.48788
HSP90AA2P	0.00049996	0.0535657	-3.48078
CHRNB1	0.000501451	0.0535657	3.47998
HMGN1P38	0.000510476	0.0539892	-3.4752
PSME1	0.000518953	0.0539892	3.47078
RELN	0.000545384	0.0562497	-3.45742
CTIF	0.000587319	0.0592353	-3.4374
AC207056.1	0.00060991	NA	-3.42717
TMEM158	0.000617474	0.0615622	-3.42382
TMEM160	0.000637381	0.0630218	-3.41519
AC144831.1	0.000672041	NA	3.40074
L3MBTL1	0.000676478	0.0657999	3.39894
DBH	0.000751933	0.069201	3.36991
CFAP58	0.000779054	0.0706106	3.36013
IFI27L1	0.000789936	NA	-3.3563
CLIC1P1	0.00080764	NA	-3.35016
HRK	0.000838698	0.0751648	-3.3397
SRSF12	0.000848149	0.0751648	3.33658
AC005261.1	0.000861467	0.0755915	3.33225
AC009022.1	0.0008656	0.0755915	3.33092
ZNF615	0.000949467	0.0811387	3.30509
HAP1	0.00097414	0.0826568	3.29789
RPL5P34	0.0010831	0.086968	-3.268
NAIP	0.00111709	0.0871043	3.25925
AL645608.9	0.00112941	0.0871043	3.25613
KCNAB3	0.00113185	0.0871043	3.25552
DNAJC3-DT	0.00116869	0.0888955	3.24641
UBE2S	0.00126479	0.0939833	-3.22385
ZNF767P	0.00126557	0.0939833	3.22368
STOX1	0.00128196	0.094094	3.21999
DTX4	0.0013359	0.0968648	3.20815
INHBA	0.00136926	0.0981796	-3.20105
PILRB	0.00138261	0.0981796	3.19826
ECSCR	0.00140701	0.0984413	-3.19321
ADCY10P1	0.00150714	NA	3.17331
LINC00342	0.00152986	0.103728	3.16896
AL365181.2	0.00153459	0.103728	3.16806
NSUN5P2	0.00158172	0.105719	3.15926
IFNGR2	0.00163663	0.108782	-3.1493
YJEFN3	0.00173272	0.112664	3.13259
NPIPB5	0.00176218	0.113961	3.12764
AC092279.1	0.00181407	0.114399	3.1191
FTLP3	0.00193215	0.118545	-3.10047
ARHGAP31	0.00216534	0.126371	3.06656
